# Supplementary material for: HIF2 Regulates Intestinal Wnt5a Expression
Source: Front Oncol. 2021 Nov 25;11:769385. doi: 10.3389/fonc.2021.769385 (PMC8656274; doi:10.3389/fonc.2021.769385)
Supplement: Supplementary Table 1 — Primer Assays used for qRT-PCR. [file Table_1.xlsx]

## Sheet: Table S1 - Primer Assays
Supplementary Table 1: qRT-PCR Primer Assay List
Gene	Vendor	Unique Assay ID
Aqp8	Bio-Rad	qMmuCID0007218
Egr1	Bio-Rad	qMmuCED0039815
Hif2a	Bio-Rad	qMmuCID0005755
Hprt	Bio-Rad	qMmuCED0045738
Nos2	Bio-Rad	qMmuCID0023087
Stat6	Bio-Rad	qMmuCID0006404
Tbp	Bio-Rad	qMmuCID0040542
Wnt4	Bio-Rad	qMmuCID0006529
Wnt5a	Bio-Rad	qMmuCED0046181
