# Supplementary material for: HIF2 Regulates Intestinal Wnt5a Expression
Source: Front Oncol. 2021 Nov 25;11:769385. doi: 10.3389/fonc.2021.769385 (PMC8656274; doi:10.3389/fonc.2021.769385)
Supplement: Supplementary Table 2 — Differentially Expressed Genes in HIF2-overexpessing duodenal organoids versus wild-type duodenal organoids. [file Table_2.xlsx]

## Sheet: hif2_expression_matrix.DE
GENE	PPEE	PPDE	PostFC	RealFC	C1Mean	C2Mean
Klf6	0	1	0.739289	0.739264	4639.25	6275.5
Ccnd2	0	1	3.4927	3.49303	16165.5	4627.93
Tpd52l1	0	1	0.502315	0.502119	772.047	1537.59
Alox12	0	1	15.943	19.5233	49.5104	2.52648
Tmprss2	0	1	3.58728	3.59067	1664.6	463.581
Grasp	0	1	0.475325	0.474718	249.418	525.413
Itga5	0	1	1.81331	1.81378	1909.46	1052.75
Sema4f	0	1	7.53296	7.56736	873.511	115.423
Mmp14	0	1	1.976	1.9765	2352.01	1189.98
Ilf2	0	1	0.617527	0.61743	1481.49	2399.45
S100a3	0	1	0.38936	0.387308	70.0273	180.821
Nhp2	0	1	0.459429	0.459028	376.115	819.385
Mxd1	0	1	3.05453	3.0556	3565.87	1166.99
Itgb7	0	1	0.334043	0.332549	90.0806	270.899
Ube2c	0	1	0.45198	0.450713	118.527	262.988
Glmp	0	1	1.64759	1.64779	3248.24	1971.27
Tubb6	0	1	1.3822	1.38233	2414.92	1746.99
Itga3	0	1	1.13564	1.13565	10702.1	9423.83
Acap1	0	1	3.08133	3.09024	438.882	142.015
Ifrd1	0	1	0.561824	0.561757	2241.8	3990.69
Eef1e1	0	1	0.453125	0.452598	285.601	631.039
Pwp1	0	1	0.524822	0.524333	309.993	591.223
Aif1l	0	1	0.340376	0.337546	47.7979	141.624
Ugp2	0	1	1.5924	1.59298	979.62	614.956
Slc39a13	0	1	2.03704	2.03771	1898.09	931.473
Stat6	0	1	2.47871	2.47971	2230.24	899.389
Angptl4	0	1	8.63369	8.6346	44245.3	5124.18
Golga2	0	1	1.49038	1.49054	2733.19	1833.69
Axl	0	1	1.56777	1.56783	9562.92	6099.46
Qtrt1	0	1	0.585684	0.585271	356.803	609.643
Lamb1	0	1	4.21825	4.21854	28409.7	6734.49
Prkar2b	0	1	2.2688	2.27616	238.284	104.681
Klf4	0	1	2.27321	2.27394	2414.12	1061.64
Elf3	0	1	2.52973	2.53067	2497.65	986.946
Lipe	0	1	1.83843	1.83997	606.004	329.35
Ranbp2	0	1	1.26959	1.26963	4753.32	3743.86
Btbd2	0	1	1.48711	1.48774	698.376	469.418
Etv3	0	1	1.904	1.90448	2191.55	1150.73
Rps11	0	1	0.67363	0.673617	10153.6	15073.3
Ncstn	0	1	1.4747	1.47499	1473.87	999.243
Ddr1	0	1	1.55334	1.55355	2462.07	1584.8
Ier3	0	1	4.12004	4.12073	11287.1	2739.09
Syce2	0	1	0.420994	0.420558	339.86	808.13
Gys1	0	1	0.50297	0.502881	1707.6	3395.65
Ruvbl2	0	1	0.599796	0.599646	971.178	1619.59
Mmd	0	1	2.34349	2.34436	2200.3	938.545
Fam162a	0	1	0.474442	0.474366	2001.67	4219.68
Ppan	0	1	0.602767	0.602505	554.834	920.885
Angptl2	0	1	2.18764	2.18888	1271.49	580.879
Psap	0	1	1.61468	1.61472	15548.5	9629.21
Phb2	0	1	0.70454	0.704499	3111.66	4416.85
Clcn3	0	1	0.713899	0.713849	2472.42	3463.51
Large	0	1	1.35319	1.35336	1638.16	1210.43
Ralb	0	1	1.86546	1.86598	1896.11	1016.14
Tax1bp1	0	1	1.23472	1.23478	3120.08	2526.84
Ndrg2	0	1	0.647002	0.646833	823.13	1272.56
Pnpla6	0	1	1.72528	1.72605	986.68	571.635
Pgf	0	1	3.69726	3.69767	14874	4022.54
Mapk13	0	1	0.621884	0.621302	245.177	394.625
Hdgf	0	1	0.686904	0.686865	3367.42	4902.6
Hspb1	0	1	0.374499	0.374178	444.062	1186.78
Wdr1	0	1	1.45998	1.46008	4085.22	2797.93
Ndrg1	0	1	2.1798	2.17985	30436.6	13962.7
Prdx2	0	1	1.82015	1.82026	8729.13	4795.54
Polr2a	0	1	2.21813	2.21959	1123.57	506.202
Ripk4	0	1	2.31221	2.3126	4708.57	2036.05
Tbl2	0	1	0.545425	0.545213	709.545	1301.42
Nid1	0	1	2.26587	2.26609	8042.75	3549.17
Hmox1	0	1	0.253563	0.253524	2891.81	11406.5
Dnajb1	0	1	0.605644	0.605523	1201.34	1983.98
Ampd3	0	1	3.81124	3.82433	499.222	130.531
Rsl1d1	0	1	0.761175	0.761128	2369.32	3112.91
Ctns	0	1	2.04807	2.05076	486.414	237.183
Crkl	0	1	1.34903	1.34925	1270.57	941.681
Mob1b	0	1	1.51878	1.51911	1448.76	953.682
Srm	0	1	0.382075	0.381347	196.539	515.397
Epha2	0	1	0.673675	0.673638	3685.76	5471.43
Pdk1	0	1	0.643078	0.643024	2574.95	4004.44
Aprt	0	1	0.704685	0.7046	1476.89	2096.07
Cdc42	0	1	1.25234	1.25239	3535.31	2822.85
Kif5b	0	1	1.28844	1.28848	5894.65	4574.89
Ctnnb1	0	1	1.6101	1.61013	23046.4	14313.4
Tgfbr1	0	1	0.623618	0.623435	776.061	1244.82
Cav1	0	1	1.57354	1.57368	3921.19	2491.73
Cct4	0	1	0.756474	0.756449	4372.16	5779.85
Ctsd	0	1	1.7433	1.74335	16407.9	9411.69
Man1a2	0	1	1.39085	1.39105	1642.92	1181.06
Hdac5	0	1	1.61312	1.61334	2676.43	1658.93
Dynll1	0	1	0.659326	0.659264	2191.94	3324.83
Pttg1ip	0	1	1.56123	1.56134	4853.98	3108.84
Met	0	1	2.25573	2.25602	6049.77	2681.61
Apobec3	0	1	1.86559	1.86659	980.16	525.101
Bcr	0	1	1.22169	1.22178	2031.27	1662.55
Snap47	0	1	1.29886	1.29901	1576.22	1213.4
Rps25	0	1	0.643966	0.643956	12986.9	20167.4
Hyal1	0	1	1.63894	1.63945	1257.51	767.026
2610507B11Rik	0	1	1.18285	1.18287	5194.02	4391.01
Rbm25	0	1	0.763829	0.763764	1689.81	2212.48
Odc1	0	1	0.514828	0.514663	922.058	1791.58
Pgam1	0	1	0.6507	0.650688	11531.7	17722.3
Atp6v0d1	0	1	1.50218	1.50254	1288.71	857.687
Pten	0	1	1.47702	1.47715	3318.35	2246.45
Timm23	0	1	0.648402	0.648239	847.139	1306.84
Nit1	0	1	1.47857	1.47894	1151.19	778.385
Cacybp	0	1	0.583734	0.583499	627.13	1074.78
Surf4	0	1	1.34439	1.34445	5317.44	3955.11
Slc25a13	0	1	3.19366	3.19754	1097.2	343.131
Abca1	0	1	5.93132	5.95263	837.018	140.605
Arnt	0	1	1.39773	1.39785	2698.34	1930.35
Zfp318	0	1	1.46251	1.46293	959.197	655.663
Lama5	0	1	1.25491	1.25492	61777.7	49228.5
Hspa8	0	1	0.679218	0.679216	71243.3	104890
Eps8	0	1	1.49482	1.49497	3188.04	2132.52
Sqstm1	0	1	0.654342	0.654329	11210	17132
Gatsl2	0	1	1.97625	1.97925	391.388	197.74
Stk32c	0	1	15.7517	18.5849	58.7975	3.15426
Lbp	0	1	0.32411	0.322027	63.4852	197.163
Ppfibp1	0	1	1.50973	1.50985	3746.32	2481.24
Gtf3a	0	1	0.6178	0.617625	821.787	1330.57
Sdc4	0	1	1.50758	1.50764	7898.47	5238.95
Il13ra1	0	1	3.73755	3.74418	939.043	250.793
Nbr1	0	1	1.40155	1.40162	4852.79	3462.27
Taok1	0	1	1.27984	1.2799	4178.15	3264.44
Traf4	0	1	1.35493	1.35505	2301.76	1698.65
Aldoc	0	1	0.668358	0.668187	787.08	1177.94
Wsb1	0	1	0.666361	0.666257	1299.24	1950.07
Wfdc2	0	1	0.603918	0.603847	2050.49	3395.73
Ctsa	0	1	1.28399	1.28403	5055.07	3936.87
Fam134c	0	1	1.45794	1.45844	816.552	559.878
B4galt5	0	1	2.86757	2.86971	1523.51	530.886
Ddx27	0	1	0.769226	0.769154	1496.57	1945.74
Mafk	0	1	0.689531	0.689287	531.325	770.837
Myo1b	0	1	2.0388	2.03948	1880.33	921.963
Dhx40	0	1	1.30857	1.30869	2088.44	1595.82
C1qbp	0	1	0.67099	0.670792	677.915	1010.62
Sparc	0	1	1.74301	1.74352	1520.67	872.174
Aatf	0	1	0.56137	0.560842	283.02	504.643
Dync1h1	0	1	1.36466	1.36468	12396.5	9083.75
P4ha2	0	1	0.494048	0.493984	2378.97	4815.88
Arrb1	0	1	3.02155	3.0225	3937.98	1302.88
Csf2	0	1	0.225628	0.224453	89.8994	400.562
Atp6ap1	0	1	1.2961	1.29621	2099.75	1619.91
Isyna1	0	1	0.743851	0.743742	1064.63	1431.45
Ahr	0	1	1.68887	1.68916	2419.07	1432.11
Zfp687	0	1	1.30916	1.30938	1111.15	848.602
Calm3	0	1	1.32412	1.32419	3981.9	3007.05
Ddx39b	0	1	0.788951	0.78891	2436.87	3088.92
Slc35e1	0	1	1.77682	1.77742	1400.94	788.184
Utrn	0	1	1.14812	1.14813	7197.61	6268.96
Tnfaip3	0	1	0.595418	0.595302	1267.21	2128.69
P4ha1	0	1	1.33084	1.33088	6285.48	4722.8
Dusp6	0	1	1.76263	1.76281	4685.13	2657.77
Apaf1	0	1	1.55337	1.55412	696.923	448.432
Ctgf	0	1	1.60609	1.60613	14892.4	9272.22
Ifngr1	0	1	0.624099	0.624032	2133.77	3419.33
Vnn3	0	1	0.345637	0.344263	99.6156	289.378
Cdk17	0	1	1.36312	1.36335	1335.39	979.489
Hsp90b1	0	1	0.707692	0.707687	23955.8	33850.8
Ppa1	0	1	0.611151	0.610733	345.446	565.632
Lrig3	0	1	2.39253	2.39752	406.136	169.392
Ddit4	0	1	0.41116	0.410952	707.162	1720.8
Srgap1	0	1	0.53698	0.536655	465.339	867.118
Slc1a4	0	1	0.79143	0.791363	1507.64	1905.12
Rab1	0	1	1.48988	1.49004	2636.36	1769.31
Ptprr	0	1	2.65023	2.65946	288.857	108.609
Ptprb	0	1	2.30569	2.30649	2302.07	998.078
Osbpl8	0	1	1.70228	1.70274	1570.48	922.32
Dip2a	0	1	1.60431	1.60461	1911.45	1191.22
Txnrd1	0	1	0.652666	0.652574	1485.33	2276.12
Slc36a1	0	1	2.11288	2.11949	217.146	102.447
Cpeb4	0	1	1.8892	1.89056	752.522	398.037
Sptbn1	0	1	1.22242	1.22243	11607.5	9495.44
Fstl3	0	1	0.45086	0.450544	476.273	1057.12
Flt4	0	1	3.58249	3.58601	1595.94	445.039
Havcr2	0	1	5.62119	5.63752	969.671	171.995
Btg2	0	1	0.526226	0.525794	350.327	666.291
Gatsl3	0	1	2.75399	2.76185	374.476	135.583
Igfbp3	0	1	5.83158	5.83201	39908.3	6842.96
Pes1	0	1	0.772333	0.772266	1600.39	2072.33
Adcy1	0	1	1.98103	1.9815	2516.53	1270.01
Smtn	0	1	1.95742	1.95754	9811.56	5012.19
Guk1	0	1	0.578198	0.577748	329.691	570.655
Sap30l	0	1	2.32953	2.33494	349.09	149.502
Mfap3	0	1	1.53928	1.53977	1041.83	676.61
Bzw2	0	1	0.562141	0.561959	819.716	1458.68
Nampt	0	1	0.466183	0.46611	2060.57	4420.8
Rgs9	0	1	7.7441	7.84201	328.289	41.8541
Apob	0	1	0.785547	0.785539	12570.3	16002.1
Gna13	0	1	2.18426	2.18461	4491.65	2056.04
Map2k6	0	1	1.84989	1.85033	2195.96	1186.79
Id2	0	1	3.7656	3.76753	3268.83	867.623
Rffl	0	1	2.06028	2.06254	589.765	285.936
Ern1	0	1	0.714989	0.714907	1499.34	2097.26
Cluh	0	1	0.564049	0.563922	1171.51	2077.45
Nos2	0	1	21.8443	21.9079	4367.94	199.368
Tmigd1	0	1	12.5986	13.4693	109.032	8.08558
Cpd	0	1	1.84486	1.84507	4385.44	2376.83
Spag9	0	1	1.33744	1.3375	4790.93	3582
Abcc3	0	1	2.0976	2.09792	4432.95	2113.02
Ston2	0	1	1.60469	1.60543	800.142	498.394
Galc	0	1	2.41853	2.42012	1309.97	541.279
Sgpp1	0	1	2.5863	2.58871	1035.34	399.937
Sav1	0	1	1.42475	1.42497	1678.97	1178.24
Mpp5	0	1	1.51045	1.51066	2178.87	1442.33
Atp6v1d	0	1	1.45927	1.45968	991.686	679.382
Eif2s1	0	1	0.685933	0.685861	1827.53	2664.58
Erh	0	1	0.720412	0.720286	972.126	1349.64
Esyt2	0	1	0.838636	0.838614	3647.13	4349
Cdca7l	0	1	0.602232	0.601822	354.463	588.991
Trip11	0	1	1.41252	1.4128	1235.22	874.302
Lgmn	0	1	1.25201	1.25209	2249.22	1796.36
Net1	0	1	3.21652	3.21691	11259.5	3500.09
Gdi2	0	1	1.19846	1.19849	5724.39	4776.34
Aldh6a1	0	1	1.48227	1.48305	560.272	377.781
Hsp90aa1	0	1	0.676544	0.676534	12461	18418.8
Eif5	0	1	0.760418	0.760396	5056.39	6649.68
Nedd9	0	1	6.53072	6.53267	11230.9	1719.18
Sema4d	0	1	2.30564	2.30899	547.447	237.088
Nsd1	0	1	1.2141	1.21416	2711.1	2232.91
Golm1	0	1	1.48289	1.48294	7851.73	5294.69
Srd5a1	0	1	10.6201	10.6446	2536.57	238.288
Nsun2	0	1	0.721117	0.721064	2338.57	3243.23
Vcan	0	1	2.85259	2.86317	304.536	106.357
Btf3	0	1	0.802594	0.802581	7666.43	9552.22
Arhgef28	0	1	1.44471	1.44482	3613.29	2500.86
F2rl1	0	1	1.98994	1.99043	2458.95	1235.38
Pde4d	0	1	2.54648	2.54781	1796.26	705.014
Plk2	0	1	0.751077	0.751025	2195.13	2922.85
Il6st	0	1	1.62362	1.62386	2523.13	1553.78
Fam213a	0	1	0.631553	0.631451	1391.02	2202.9
Ero1l	0	1	2.63956	2.63961	47734.2	18083.8
Peli2	0	1	2.70805	2.7152	394.241	145.192
Arhgef3	0	1	3.84741	3.85318	1156.62	300.167
Bap1	0	1	1.35826	1.35853	1100.82	810.299
Gm6768	0	1	3.36158	3.36231	6594.69	1961.35
Ctsb	0	1	1.42723	1.42728	7462.57	5228.53
Anxa8	0	1	0.548556	0.548196	417.24	761.123
Tkt	0	1	1.75488	1.75496	9593.32	5466.39
Sap18	0	1	2.74175	2.74671	585.92	213.31
Extl3	0	1	2.25718	2.25838	1448.16	641.233
Esd	0	1	0.666097	0.666054	3146.68	4724.36
Nufip1	0	1	0.666765	0.666424	395.303	593.175
Tsc22d1	0	1	1.37922	1.37926	7844.55	5687.49
Trim35	0	1	1.33404	1.33417	2092.62	1568.48
Klhl1	0	1	0.385744	0.384848	160.381	416.754
Slc39a14	0	1	0.676554	0.676282	489.051	723.151
Mbnl2	0	1	1.87821	1.87842	4714.36	2509.75
Gzme	0	1	7.43705	7.52842	322.31	42.8037
Mcpt1	0	1	11.6008	13.8627	39.4734	2.83818
Sema5a	0	1	3.51659	3.52976	409.816	116.096
Fam134b	0	1	1.34857	1.34884	1054.21	781.57
Fzd6	0	1	2.0214	2.02247	1165.14	576.091
Oxr1	0	1	0.709501	0.709461	3189.47	4495.63
Eif3e	0	1	0.724258	0.724231	4460.11	6158.41
Myc	0	1	0.452581	0.452515	2278.8	5035.87
Sqle	0	1	1.61398	1.61455	1052.65	651.975
Mtss1	0	1	2.16353	2.16408	2799.41	1293.58
Fbxo32	0	1	2.48545	2.48739	1157.14	465.198
Has2	0	1	0.421841	0.420022	81.1252	193.159
Wnt7b	0	1	0.532908	0.532454	332.96	625.339
Deptor	0	1	1.84027	1.8409	1479.76	803.819
Nptxr	0	1	8.04034	8.05985	1767.51	219.29
Naga	0	1	1.90508	1.9056	2032.55	1066.62
Polr3h	0	1	0.596442	0.596	330.995	555.367
Glyr1	0	1	1.4353	1.43542	3160.97	2202.12
Mroh1	0	1	1.39967	1.39974	4672.97	3338.46
Arsa	0	1	1.63802	1.63867	970.263	592.099
Bbx	0	1	1.55977	1.55996	2816.44	1805.46
Qtrtd1	0	1	0.544728	0.544308	358.925	659.423
Tbc1d23	0	1	1.673	1.67366	1036.55	619.327
Tomm70a	0	1	0.804894	0.804855	2431.83	3021.45
Tfrc	0	1	0.410084	0.40992	897.374	2189.16
Cxadr	0	1	1.8922	1.89227	13675.7	7227.14
Dopey2	0	1	1.65499	1.65534	1876.97	1133.88
Gart	0	1	0.610674	0.610467	696.242	1140.51
Ifngr2	0	1	1.66971	1.67006	1994.78	1194.44
Larp4	0	1	0.769974	0.769915	1820.81	2364.95
Cdkn1a	0	1	1.92158	1.92212	2000.03	1040.53
Abcc1	0	1	0.649059	0.649012	2966.45	4570.72
Denr	0	1	0.688575	0.688424	861.54	1251.47
Ivns1abp	0	1	0.731302	0.731213	1347.34	1842.61
Slc38a1	0	1	1.77632	1.77738	788.552	443.656
Bsg	0	1	1.56568	1.56569	73386	46871.3
Igf2r	0	1	1.67212	1.67217	11740.5	7021.08
Cldn6	0	1	0.575091	0.574911	824.043	1433.35
Tnfrsf21	0	1	0.518721	0.518548	880.439	1697.9
Slc29a1	0	1	0.53744	0.537257	828.687	1542.45
Clic5	0	1	2.38949	2.3944	411.87	172.008
Enpp5	0	1	1.54424	1.54458	1495.78	968.4
Pim1	0	1	0.437683	0.437582	1482.83	3388.71
Glp1r	0	1	4.32419	4.36276	228.502	52.3679
Slc37a1	0	1	4.95045	4.96624	755.447	152.109
Lpin2	0	1	1.96194	1.96209	7313.39	3727.33
Emilin2	0	1	2.9977	3.01366	229.145	76.0286
Dpy30	0	1	0.647338	0.647097	576.449	890.828
Crim1	0	1	2.32105	2.32125	9034.03	3891.88
Ttc27	0	1	0.647475	0.647171	456.298	705.07
Ralbp1	0	1	1.34017	1.34038	1263.41	942.568
Abca3	0	1	1.5565	1.55686	1460.84	938.316
Epas1	0	1	380.371	384.148	23449.3	61.0322
Nme4	0	1	0.469872	0.469307	267.603	570.22
Rgs11	0	1	0.449371	0.448919	332.025	739.623
Plin3	0	1	1.65228	1.65243	4195.03	2538.69
Tapbp	0	1	2.35634	2.35727	2079.51	882.164
Wdr46	0	1	0.640317	0.640058	540.7	844.772
Hspa9	0	1	0.859932	0.859926	11870.8	13804.4
Map3k2	0	1	1.47879	1.47891	3772.51	2550.87
Lims2	0	1	1.57518	1.57581	874.275	554.807
Npc1	0	1	1.71252	1.71281	2580.42	1506.54
Lama3	0	1	2.98094	2.98237	2514.11	842.985
Ttc39c	0	1	2.10828	2.11367	264.172	124.977
Spry4	0	1	1.99357	1.9957	566.603	283.907
Nr3c1	0	1	1.74304	1.74329	3171.58	1819.3
Dynap	0	1	0.353331	0.35236	142.635	404.817
Impa2	0	1	4.57336	4.57548	4689.32	1024.87
Cidea	0	1	5.5157	5.57185	272.297	48.8619
Snx24	0	1	2.34022	2.34478	419.023	178.699
Ppic	0	1	1.55509	1.55565	948.137	609.477
Setbp1	0	1	2.73425	2.73669	1183.36	432.401
Me2	0	1	1.85803	1.85894	1075.68	578.649
Megf10	0	1	0.548266	0.547415	176.62	322.651
Asrgl1	0	1	4.23548	4.24767	685.343	161.338
Ostf1	0	1	2.43753	2.43813	3557.35	1459.04
Rtn3	0	1	1.48649	1.48666	2551.39	1716.19
Stambpl1	0	1	0.705133	0.704922	597.946	848.248
Ppp2r5b	0	1	1.68095	1.68136	1663.65	989.463
Tnks2	0	1	1.17169	1.17171	8139.02	6946.28
Chka	0	1	0.318259	0.318216	3045.1	9569.3
Rin1	0	1	0.708787	0.708729	2168.88	3060.24
Pcx	0	1	2.05344	2.05468	1060.44	516.105
Lrp5	0	1	2.16676	2.16699	6561.82	3028.07
Vldlr	0	1	1.79246	1.79261	5520.86	3079.77
Ehbp1l1	0	1	1.27258	1.27266	2806.36	2205.12
Capn1	0	1	1.42272	1.42292	1761.45	1237.91
Acsl5	0	1	2.57017	2.57047	8104.37	3152.86
Plce1	0	1	1.75431	1.75455	3384.13	1928.77
Add3	0	1	1.74457	1.74495	2094.24	1200.17
Xpnpep1	0	1	1.35756	1.35764	3473.16	2558.22
P4hb	0	1	0.691495	0.691488	20427.8	29541.8
Maged1	0	1	1.40337	1.40344	4989.14	3554.94
Loxl4	0	1	1.33855	1.33877	1204.25	899.513
Got1	0	1	0.679964	0.679873	1467.37	2158.3
Chuk	0	1	1.32452	1.32472	1277.91	964.661
Mgea5	0	1	0.787278	0.787245	3069.8	3899.43
Gbf1	0	1	1.58104	1.5814	1559.71	986.286
Sufu	0	1	1.68175	1.68257	852.854	506.872
Flnb	0	1	1.39948	1.39949	35717.5	25521.9
Acot9	0	1	1.50385	1.50408	1937.09	1287.88
Rps24	0	1	0.612143	0.612138	30819.3	50346.9
Itga7	0	1	2.22413	2.23387	170.676	76.3984
Dnajc14	0	1	1.56625	1.56666	1307.09	834.315
Pa2g4	0	1	0.601306	0.601169	1062.52	1767.43
Ddit3	0	1	0.372057	0.371986	1977.12	5315.07
Rplp2	0	1	0.745463	0.74545	8393.9	11260.2
Tk1	0	1	0.509639	0.508701	161.692	317.862
Cant1	0	1	1.58833	1.58878	1249.63	786.527
Gaa	0	1	1.4146	1.41469	3655.73	2584.11
Fam195a	0	1	0.350301	0.348615	81.6658	234.276
Wdr24	0	1	1.42599	1.42633	1088.7	763.287
Sdc3	0	1	4.12648	4.12915	2939.82	711.959
Hspa4l	0	1	1.66439	1.66455	4325.12	2598.37
Jade1	0	1	1.44863	1.4489	1485.74	1025.42
Pgm2	0	1	0.645083	0.645022	2287.16	3545.87
Faf2	0	1	1.35683	1.35701	1621.44	1194.86
Smad7	0	1	2.35276	2.35338	3074.95	1306.6
Rb1cc1	0	1	1.37533	1.37555	1408.28	1023.79
Eya1	0	1	3.65545	3.66352	732.182	199.85
Hspd1	0	1	0.531512	0.531447	2325.24	4375.32
Slc39a10	0	1	2.04821	2.04951	1006.5	491.089
Wdr75	0	1	0.61548	0.615242	604.423	982.421
Wdr12	0	1	0.580406	0.579819	251.825	434.324
Nop58	0	1	0.574301	0.57416	1053.72	1835.25
Slc9a2	0	1	0.586514	0.586275	615.706	1050.21
Map4k4	0	1	1.78438	1.78452	6177.88	3461.92
Plekhb2	0	1	1.45815	1.45835	2044.42	1401.86
Fn1	0	1	2.1927	2.19272	63970	29173.8
Itm2c	0	1	1.41542	1.41555	2761.7	1950.97
Epha4	0	1	0.512346	0.512167	847.985	1655.69
Gpr35	0	1	2.41988	2.42738	279.268	115.043
Rab17	0	1	4.38988	4.40978	456.47	103.505
Lrrfip1	0	1	2.75438	2.75454	17762.6	6448.46
Cln8	0	1	1.89335	1.89406	1450.59	765.859
Rgs2	0	1	7.193	7.38269	146.47	19.831
Epb4.1l5	0	1	1.71663	1.71734	1048.94	610.786
Tnnt2	0	1	0.490769	0.490536	652.161	1329.5
Cdk18	0	1	1.36539	1.36564	1205.23	882.535
Tor1aip1	0	1	2.55905	2.56259	686.332	267.821
Rgs16	0	1	7.38997	7.53783	197.964	26.254
Lamc2	0	1	1.70202	1.70225	3219.07	1891.07
Cdc42bpa	0	1	1.60514	1.60533	3126.8	1947.76
Sdccag8	0	1	2.02822	2.02955	948.475	467.327
Nvl	0	1	1.74905	1.74943	2083.78	1191.12
Tagln2	0	1	1.50683	1.50691	5966.93	3959.7
Dcaf8	0	1	1.38966	1.38981	2179.75	1568.38
Uck2	0	1	0.706326	0.706255	1768.5	2504.06
Atp1b1	0	1	0.499605	0.498599	150.709	302.275
Atf3	0	1	0.373918	0.373773	980.319	2622.79
Nmt2	0	1	1.40811	1.40821	3466.11	2461.36
Fam107b	0	1	1.3795	1.37956	5277.25	3825.31
Frmd4a	0	1	0.659599	0.659373	604.053	916.108
Ddr2	0	1	0.281174	0.277628	34.195	123.194
Prdx6	0	1	0.651996	0.651888	1272.47	1951.98
Vim	0	1	1.5866	1.58661	61203.2	38574.8
Arpc5l	0	1	0.785518	0.785416	1008.53	1284.07
Pfkfb3	0	1	0.645671	0.645512	876.147	1357.3
Lcn2	0	1	0.470466	0.470307	948.263	2016.28
Crat	0	1	1.60463	1.60556	633.154	394.346
Hspa5	0	1	0.610754	0.610751	48068.9	78704.6
Psmd14	0	1	0.734639	0.73455	1337.08	1820.28
Egfl7	0	1	2.50907	2.5138	487.032	193.737
Agpat2	0	1	1.71458	1.71542	890.623	519.182
Sec16a	0	1	1.58469	1.58481	4681.23	2953.81
Il1rn	0	1	0.486602	0.486312	522.351	1074.12
Cybrd1	0	1	4.89821	4.92731	401.04	81.3832
Chrna1	0	1	22.5476	22.7728	1324.35	58.1455
Itga6	0	1	1.27757	1.27759	8522.69	6670.91
Kif18a	0	1	0.54674	0.546093	232.557	425.864
Nop10	0	1	0.650636	0.650439	699.914	1076.07
Traf6	0	1	1.59643	1.5969	1222.44	765.506
Dut	0	1	0.393047	0.39268	393.974	1003.31
Jag1	0	1	0.289328	0.289224	1196.45	4136.8
Ptpra	0	1	1.90177	1.90199	4667.96	2454.24
Smox	0	1	1.45999	1.4601	3475.38	2380.23
Mal	0	1	4.551	4.55877	1266.89	277.894
Nop56	0	1	0.478734	0.478652	1863.17	3892.55
Sec23b	0	1	1.43082	1.4311	1318.03	920.987
Arfgap1	0	1	1.36718	1.36735	1856.81	1357.96
Pcmtd2	0	1	1.50797	1.50848	902.245	598.111
Tbl1xr1	0	1	1.45621	1.45629	4915.26	3375.19
Ralgapb	0	1	1.30637	1.30646	2736.9	2094.89
Ncoa3	0	1	0.6678	0.667696	1294.03	1938.06
Mecom	0	1	1.565	1.56543	1254.37	801.29
Pld1	0	1	2.10421	2.10661	590.273	280.196
Anxa5	0	1	1.63884	1.63887	23390.6	14272.4
Spata5	0	1	0.57853	0.57814	379.891	657.099
Slc7a11	0	1	0.66416	0.66409	1932.8	2910.45
Ift80	0	1	1.52585	1.52658	665.757	436.106
Ppm1l	0	1	1.7513	1.75223	862.85	492.425
Ppid	0	1	0.716296	0.716212	1487.08	2076.31
Notch2	0	1	1.40362	1.40367	6318.42	4501.35
Stxbp3	0	1	1.51514	1.51553	1216.93	802.969
Efna1	0	1	2.20787	2.20819	5072.02	2296.91
Pdgfc	0	1	0.600456	0.600222	621.524	1035.5
Cks1b	0	1	0.507221	0.506933	527.606	1040.79
Gba	0	1	1.31072	1.31085	1959.29	1494.67
Rps3a1	0	1	0.782402	0.782396	19233.7	24583
Bcar3	0	1	1.45747	1.45768	1953.84	1340.37
Abcd3	0	1	1.39297	1.3932	1441.59	1034.73
F3	0	1	2.39982	2.40006	8587.39	3577.99
Nfkb1	0	1	1.5266	1.52686	1903.66	1246.78
Manba	0	1	3.26425	3.26565	3211.78	983.496
Bdh2	0	1	4.46759	4.54389	125.496	27.6109
Rpf1	0	1	0.665182	0.664966	627.108	943.073
Asph	0	1	0.641398	0.641304	1495.44	2331.88
Trp53inp1	0	1	1.87307	1.8733	4371.21	2333.42
Gem	0	1	3.27711	3.27904	2353.79	717.823
Cdh17	0	1	2.72652	2.72678	11082.6	4064.35
Rps20	0	1	0.676846	0.676836	12965.3	19155.7
Nsmaf	0	1	1.89366	1.89457	1131.77	597.371
Ube2j1	0	1	1.68749	1.68773	2915.4	1727.41
Coro2a	0	1	0.679025	0.678939	1543.82	2273.87
Ugcg	0	1	1.7027	1.70289	3832.95	2250.85
Dnaja1	0	1	0.723357	0.723308	2465.79	3409.05
Aqp3	0	1	12.3151	12.6241	280.943	22.2452
Tln1	0	1	1.45314	1.45318	9137.44	6287.89
Plin2	0	1	0.657959	0.65795	14157.8	21518
Jak1	0	1	2.07073	2.07102	4665.87	2252.93
Cdkn2c	0	1	2.92474	2.93571	313.001	106.612
Tnfrsf1b	0	1	1.91337	1.91455	900.07	470.117
Scp2	0	1	3.23012	3.234	1132.15	350.072
Edn2	0	1	60.1571	64.3876	547.169	8.4882
Slc2a1	0	1	0.587543	0.587518	6031.79	10266.6
Cap1	0	1	1.40496	1.40503	4870.84	3466.7
Ppt1	0	1	1.65705	1.65774	958.278	578.06
Ephb2	0	1	2.36117	2.37153	189.366	79.8443
Cyp4b1	0	1	0.334828	0.332023	47.8436	144.117
Ebna1bp2	0	1	0.618778	0.618558	648.895	1049.05
Aldh4a1	0	1	2.19504	2.19944	363.434	165.234
Mrto4	0	1	0.497806	0.497378	355.054	713.861
Cda	0	1	2.51665	2.52106	527.245	209.13
Pink1	0	1	1.66459	1.66554	711.757	427.339
Hspg2	0	1	1.66161	1.6617	7247.16	4361.28
Sema3c	0	1	0.547312	0.547271	3649.86	6669.21
Rnf19b	0	1	1.33585	1.33611	1034.07	773.94
AU040320	0	1	1.5806	1.58111	1107.66	700.555
Ncdn	0	1	2.3818	2.38423	823.967	345.584
Yrdc	0	1	0.61637	0.615809	255.988	415.7
Sesn2	0	1	2.46107	2.46215	2032.28	825.403
Espn	0	1	0.18317	0.18167	60.1338	331.05
Tnfrsf9	0	1	6.90768	6.91946	2109.21	304.814
Errfi1	0	1	1.92715	1.92728	8897.12	4616.42
Abcb1b	0	1	0.465525	0.464849	223.539	480.897
Mtor	0	1	1.4093	1.4095	1688.61	1198.02
Dnajc2	0	1	0.6312	0.630862	418.58	663.511
Nadk	0	1	0.758486	0.758405	1370.43	1806.99
Sorcs2	0	1	0.663255	0.663	530.612	800.325
Man2b2	0	1	1.48927	1.48957	1467.17	984.96
Fosl2	0	1	2.13861	2.13887	5627.08	2630.86
Ppargc1a	0	1	0.378396	0.376963	99.3491	263.568
Fam114a1	0	1	1.6496	1.64995	1817.3	1101.42
Ugdh	0	1	2.33465	2.33471	29517.7	12643
Spp1	0	1	0.521033	0.521022	14107.2	27075.9
Rasgef1b	0	1	0.616517	0.616181	426.636	692.394
Fgf5	0	1	11.6482	12.5404	90.9528	7.24361
Antxr2	0	1	0.615771	0.615699	2000.86	3249.74
Rassf6	0	1	0.634977	0.63478	714.784	1126.04
Sdad1	0	1	0.533949	0.533707	624.544	1170.21
Cct6a	0	1	0.681652	0.681623	4537.98	6657.62
P2rx4	0	1	1.47889	1.4794	837.403	566.037
Sppl3	0	1	1.52417	1.52459	1163.78	763.339
Tes	0	1	0.827445	0.827432	6810	8230.28
Tmem106b	0	1	1.69808	1.69841	2223.58	1309.21
Ube3b	0	1	1.37154	1.37165	2697.52	1966.62
Actb	0	1	0.745643	0.745641	55107.9	73906.7
Aimp2	0	1	0.483683	0.483383	505.712	1046.2
Usp12	0	1	2.08484	2.08571	1579.65	757.364
Flt1	0	1	2.25187	2.25275	1953.18	867.013
Hsph1	0	1	0.591465	0.591336	1136.61	1922.12
Fam3c	0	1	2.01329	2.01448	1041.48	516.992
Limk1	0	1	6.1558	6.15986	4756.34	772.143
Plxna4	0	1	4.71409	4.71741	3206.74	679.758
Calu	0	1	1.51355	1.51359	12809.1	8462.71
Klhdc10	0	1	1.57287	1.57318	1786.42	1135.55
Avl9	0	1	1.34158	1.34173	1849.37	1378.34
Anxa4	0	1	1.79958	1.79966	11018.6	6122.6
Pcyox1	0	1	1.4841	1.48439	1534.8	1033.96
Tgfa	0	1	2.77503	2.77607	2867.19	1032.81
Add2	0	1	2.01518	2.01573	2228.9	1105.75
Nup210	0	1	0.553726	0.553213	292.502	528.742
Wnt7a	0	1	0.324988	0.324002	134.804	416.079
Sumf1	0	1	1.81551	1.81738	480.889	264.601
Bhlhe40	0	1	2.13471	2.13481	14234	6667.57
Clec2d	0	1	0.353145	0.352399	185.713	527.014
Adipor2	0	1	4.47293	4.47359	14350.6	3207.84
Kdm5a	0	1	1.24141	1.24146	3511.33	2828.39
Etv6	0	1	1.59704	1.5982	497.107	311.037
Etnk1	0	1	1.40546	1.40572	1304.18	927.767
Ccdc91	0	1	2.06299	2.06574	484.856	234.708
Vgll4	0	1	1.40567	1.40598	1138.85	810
Pcsk6	0	1	2.53786	2.53899	2102.07	827.909
Tjp1	0	1	2.00603	2.00618	8188.45	4081.61
Mphosph10	0	1	0.585508	0.585174	442.481	756.16
Iqgap1	0	1	1.65648	1.65652	17873	10789.5
Sema4b	0	1	1.85681	1.85723	2291.12	1233.61
Mfge8	0	1	1.35722	1.35731	3374.29	2486.02
Acan	0	1	3.24645	3.24662	26076.6	8031.92
Pde2a	0	1	9.48376	9.55915	653.778	68.384
Stard10	0	1	1.33914	1.33925	2434.49	1817.8
Nupr1	0	1	1.47524	1.47538	3226.28	2186.75
Myo7a	0	1	1.37749	1.37758	3810.1	2765.8
Aqp8	0	1	34.6435	35.7508	660.125	18.4549
Adm	0	1	2.40716	2.4075	6107.66	2536.92
Nucb1	0	1	1.4328	1.43294	2725.24	1901.85
Cdr2	0	1	2.1159	2.11843	568.996	268.589
Tpp1	0	1	1.88265	1.88331	1519.81	806.985
Chst15	0	1	5.65489	5.72076	245.685	42.9379
9030624J02Rik	0	1	1.44711	1.44744	1180.54	815.599
Usp9x	0	1	1.31374	1.31378	5924.59	4509.57
Cask	0	1	1.94826	1.9488	2059.27	1056.68
Swap70	0	1	1.87602	1.87652	2017.66	1075.21
Glrx3	0	1	0.676017	0.675901	1144.71	1693.61
Dock11	0	1	1.46708	1.46726	2345.04	1598.24
Cstf2	0	1	0.563805	0.563477	455.685	808.709
Il13ra2	0	1	7.17241	7.32827	176.362	24.0574
Rps4x	0	1	0.81159	0.811583	13294.5	16381
Figf	0	1	9.20387	9.52218	149.135	15.6529
Dkc1	0	1	0.496978	0.496444	283.768	571.612
Morf4l2	0	1	1.29752	1.29758	4346.97	3350.06
Vsig1	0	1	4.41204	4.42297	839.02	189.688
Rnf128	0	1	3.87978	3.88044	10266.4	2645.68
Thsd1	0	1	2.55116	2.56261	210.943	82.3097
Tnks	0	1	1.45947	1.45967	2027.45	1388.98
Plat	0	1	2.74369	2.74395	11328.1	4128.37
Adam9	0	1	1.55912	1.55919	7971.37	5112.5
Anxa10	0	1	0.439458	0.43925	720.567	1640.46
Lrp2bp	0	1	3.62441	3.66747	135.808	37.0231
Ap1g1	0	1	1.30917	1.30924	3200.13	2444.26
Mt2	0	1	0.47184	0.471498	442.877	939.308
Herpud1	0	1	0.677329	0.677313	8068.62	11912.7
Cx3cl1	0	1	2.78851	2.78989	2207.01	791.068
Mbtps1	0	1	1.19807	1.19812	2710.63	2262.39
Cdh13	0	1	2.30848	2.30899	3652.06	1581.67
Mphosph6	0	1	1.90688	1.90782	1119.78	586.938
Dctn1	0	1	1.32754	1.32765	2449.87	1845.27
Cbfb	0	1	1.47556	1.47586	1424.3	965.061
Smpd3	0	1	1.8173	1.81843	794.338	436.821
Cyb5b	0	1	1.32551	1.32564	2036.76	1536.43
2810004N23Rik	0	1	0.560877	0.560491	387.571	691.493
Aplp2	0	1	2.56494	2.56556	3950.17	1539.68
Ets1	0	1	2.44857	2.44926	3106.74	1268.43
Srpr	0	1	1.2443	1.24439	1874.96	1506.72
Cryab	0	1	17.8693	20.8225	72.2767	3.46157
2310030G06Rik	0	1	2.37046	2.37964	215.764	90.6648
Dixdc1	0	1	5.5334	5.53807	3270.19	590.485
Apoa4	0	1	79.8218	177.493	87.0411	0.480448
Ddx6	0	1	1.5664	1.56665	2175.95	1388.92
Anxa2	0	1	1.96878	1.96881	38324.1	19465.6
Tle3	0	1	1.66257	1.66277	3310.66	1991.04
Acsbg1	0	1	0.592317	0.592269	3010.52	5083.03
Thsd4	0	1	0.557859	0.557629	650.199	1166.02
Csk	0	1	1.6158	1.61637	1053.39	651.695
Col12a1	0	1	7.96324	7.9886	1333.13	166.87
Gclc	0	1	0.351678	0.351226	305.944	871.095
Rasgrf1	0	1	6.77395	6.97061	124.367	17.8331
Tpm1	0	1	0.735617	0.735598	6154.97	8367.3
Dpp8	0	1	1.34163	1.34178	1829.4	1363.41
Atr	0	1	0.652603	0.652369	589.58	903.758
Me1	0	1	1.46864	1.4687	6857.74	4669.27
Tgfbr2	0	1	1.26321	1.2633	2211.34	1750.45
Copb2	0	1	1.74535	1.74556	3678.87	2107.55
Ptgs2	0	1	0.340064	0.339996	2028.23	5965.46
Stac	0	1	1.85573	1.85725	634.492	341.625
Rpsa	0	1	0.668704	0.668702	54492.7	81490.3
Dnajc13	0	1	1.35678	1.35689	2797.63	2061.8
Pik3r4	0	1	1.91688	1.91858	626.71	326.648
Rbm5	0	1	1.2754	1.2755	2195.97	1721.65
Eml4	0	1	1.78063	1.78093	2883.72	1619.22
1700025G04Rik	0	1	1.78511	1.78637	677.886	379.472
Kank1	0	1	1.62427	1.62504	802.414	493.776
Trib3	0	1	0.72825	0.728186	1878.48	2579.68
Pdxk	0	1	1.79754	1.79901	594.958	330.71
2410131K14Rik	0	1	1.40242	1.40288	740.485	527.829
Abcc4	0	1	0.746432	0.746359	1570.09	2103.68
Fbxw8	0	1	1.32322	1.32337	1691.06	1277.84
Rangrf	0	1	0.438665	0.437224	103.51	236.757
Hspa13	0	1	1.4647	1.46494	1710.58	1167.68
Lmo7	0	1	1.47117	1.47125	5350.29	3636.55
Mif	0	1	0.599471	0.599431	3631.96	6059.02
Galnt9	0	1	58.5678	62.051	623.239	10.0341
Palmd	0	1	0.377632	0.377274	398.443	1056.13
Frrs1	0	1	1.79906	1.79929	3770.22	2095.39
Gucd1	0	1	1.6361	1.63724	555.952	339.562
Fndc3a	0	1	1.80184	1.80224	2226.94	1235.65
Smyd5	0	1	0.625447	0.625191	555.969	889.284
Usp36	0	1	0.634194	0.633915	505.968	798.169
Tnks1bp1	0	1	1.45889	1.45895	6575.35	4506.89
9430020K01Rik	0	1	1.65064	1.65112	1356.13	821.334
Cct2	0	1	0.78089	0.780866	4357.33	5580.13
Ctnnd1	0	1	2.55656	2.55674	13104.4	5125.41
Tspan8	0	1	1.55387	1.55407	2632.58	1693.99
Irf2bpl	0	1	0.719822	0.71976	1976.82	2746.5
Loxl2	0	1	2.44959	2.44994	6058.57	2472.94
Vps18	0	1	1.33149	1.33167	1462.55	1098.28
Golgb1	0	1	1.36446	1.36453	4345.43	3184.56
Slc25a37	0	1	0.724236	0.724122	1063.8	1469.1
AI661453	0	1	2.48063	2.48212	1495.47	602.493
Lif	0	1	4.84223	4.84853	1795.21	370.251
Gcsh	0	1	0.596684	0.596359	450.337	755.151
Snx2	0	1	1.32258	1.32274	1643.55	1242.53
Zfyve9	0	1	1.53833	1.53887	939.901	610.77
Ccpg1	0	1	1.38897	1.38936	834.094	600.34
Ppp1r18	0	1	1.46521	1.4654	2209.14	1507.53
Mon2	0	1	1.56578	1.5661	1685.21	1076.05
Tiparp	0	1	2.73243	2.73274	9076.24	3321.29
Gns	0	1	1.55269	1.5529	2456.34	1581.77
Glis1	0	1	7.21081	7.4705	108.574	14.525
Tmem127	0	1	1.77931	1.78001	1197.87	672.952
Vat1	0	1	1.31126	1.3114	1764.14	1345.24
Rrp12	0	1	0.418024	0.417016	146.241	350.698
Egln3	0	1	2.755	2.75555	5323.82	1932.03
Dcbld2	0	1	1.3678	1.36788	3801.42	2779.05
Gm6781	0	1	7.93919	8.24763	112.759	13.6629
Zc3h12c	0	1	4.22604	4.24351	476.062	112.178
Heatr5a	0	1	1.31934	1.31944	2487.28	1885.1
Leprot	0	1	2.10668	2.1083	875.807	415.404
G2e3	0	1	2.13934	2.14095	919.639	429.541
Nfkbiz	0	1	0.637322	0.637254	2084.27	3270.72
Thyn1	0	1	0.495074	0.494286	192.565	389.593
Pim3	0	1	0.427206	0.427091	1293.69	3029.1
Rnf126	0	1	0.543587	0.543417	885.585	1629.67
Cerk	0	1	2.66213	2.66762	490.887	184.011
Apex1	0	1	0.614984	0.614655	436.866	710.757
Fmnl2	0	1	1.61441	1.6151	871.042	539.307
Arl5a	0	1	1.5267	1.52692	2160.74	1415.09
Igfbp7	0	1	0.484162	0.484102	2522.8	5211.31
Gadd45a	0	1	0.484637	0.484491	1038.61	2143.73
Hif1an	0	1	1.47477	1.47523	937.524	635.509
Rnf39	0	1	0.52728	0.52622	142.514	270.836
Eea1	0	1	0.812557	0.812516	2307.92	2840.47
Fgf1	0	1	9.11323	9.22106	421.631	45.7159
Plxnb2	0	1	1.27822	1.27824	9316.56	7288.57
Eepd1	0	1	2.48202	2.48388	1199.24	482.805
Ago2	0	1	1.4376	1.43765	8014.34	5574.61
Tubb4b	0	1	0.702345	0.702257	1443.4	2055.37
Tmem71	0	1	2.64681	2.65377	381.819	143.872
Otud4	0	1	0.798716	0.798695	4564.92	5715.47
Apln	0	1	8.54847	8.63764	444.353	51.435
Tspan15	0	1	1.58555	1.58624	807.613	509.132
Smpd1	0	1	1.75982	1.76101	681.418	386.942
Prkcdbp	0	1	2.15363	2.15611	609.191	282.536
Slc35b2	0	1	1.26545	1.26558	1562.76	1234.82
Ralgapa2	0	1	1.38381	1.38386	5914.84	4274.15
Mxd4	0	1	1.54717	1.54782	792.515	512.018
Hgsnat	0	1	1.78505	1.78616	771.394	431.869
Gemin5	0	1	0.693657	0.693491	778.393	1122.43
Tmem97	0	1	0.456061	0.455259	187.518	411.905
Jade3	0	1	0.59129	0.590848	332	561.911
Uvssa	0	1	1.53942	1.54016	682.218	442.95
Enpp1	0	1	2.13809	2.13881	2055.69	961.132
Cnnm4	0	1	0.691166	0.691076	1445.58	2091.78
Serpine1	0	1	9.81244	9.81268	227228	23156.6
Slc30a1	0	1	2.7562	2.76472	346.243	125.229
Vnn1	0	1	0.407595	0.407484	1318.22	3235.04
Klf10	0	1	0.433541	0.433178	410.654	948.017
Nme1	0	1	0.397791	0.397208	249.261	627.548
Slc20a2	0	1	0.646422	0.646309	1234.87	1910.65
Fam13a	0	1	6.43107	6.4709	536.156	82.8481
Fermt2	0	1	2.9812	2.98465	1042.34	349.226
Cpe	0	1	1.4679	1.468	4276.8	2913.34
1110007C09Rik	0	1	1.57973	1.58005	1730.81	1095.41
Ninj1	0	1	1.78709	1.78782	1176.59	658.109
Atp6v0a2	0	1	1.60573	1.6064	880.928	548.383
Dennd4c	0	1	1.30818	1.30826	3217.12	2459.08
Rnf144b	0	1	2.10372	2.10514	995.301	472.791
Prdm1	0	1	3.45497	3.46415	563.083	162.539
Slc22a23	0	1	0.663204	0.662959	553.597	835.045
Nop2	0	1	0.545476	0.545315	939.747	1723.32
Atg9b	0	1	0.586006	0.585875	1125.85	1921.66
Edem2	0	1	1.42432	1.4247	970.13	680.933
Mpp6	0	1	0.647444	0.647189	544.909	841.967
Txnip	0	1	0.431022	0.430665	417.275	968.92
Foxf2	0	1	1.98734	1.98872	860.222	432.545
Higd1a	0	1	0.388444	0.388232	681.824	1756.24
Egr1	0	1	0.201262	0.200632	154.36	769.413
Gdf15	0	1	0.455379	0.454185	125.848	277.097
Rpf2	0	1	0.540383	0.539739	233.924	433.41
Cul7	0	1	1.41658	1.41673	2461.84	1737.69
Akap12	0	1	0.229609	0.227019	41.0377	180.801
Degs1	0	1	1.47687	1.47714	1585.84	1073.59
Creb3l2	0	1	2.51587	2.51757	1361.27	540.7
Akap2	0	1	1.91413	1.91448	3051.63	1593.97
Wdr26	0	1	1.39633	1.39645	2665.36	1908.66
Ephx1	0	1	5.73336	5.73816	3440.67	599.604
Smurf1	0	1	1.51059	1.51068	5295.51	3505.39
Gcnt1	0	1	3.43574	3.43653	6481.08	1885.93
Pi4kb	0	1	1.32844	1.32859	1810.23	1362.52
2021-03-06	0	1	1.33654	1.33669	1797.8	1344.96
Fndc3b	0	1	1.61962	1.61974	4907.52	3029.81
Rab3gap2	0	1	1.57353	1.57375	2561.12	1627.4
Cdh6	0	1	4.93243	4.93632	3033	614.416
Tmem135	0	1	1.90208	1.90325	890.095	467.665
Ppl	0	1	2.47807	2.47904	2314.76	933.726
Prrx2	0	1	2.83263	2.83763	632.929	223.042
Tnrc18	0	1	1.43558	1.43574	2306.2	1606.28
Znfx1	0	1	1.58933	1.58999	870.108	547.238
Alg2	0	1	1.45612	1.45649	1085.51	745.29
Bahcc1	0	1	1.68946	1.6902	961.146	568.654
Arhgap29	0	1	4.55537	4.55754	4543.63	996.941
Dag1	0	1	1.37741	1.37754	2534.26	1839.7
Fam60a	0	1	0.653474	0.653414	2291.43	3506.87
Slc7a5	0	1	2.12235	2.12269	4290.57	2021.28
Bmf	0	1	2.11105	2.11263	905.772	428.736
Gramd1b	0	1	0.55874	0.558207	280.807	503.061
Thbs1	0	1	1.63152	1.63161	7475.54	4581.7
Zfp704	0	1	2.0695	2.07176	594.045	286.728
Lrp1	0	1	2.89892	2.89905	25993.3	8966.14
Slc25a24	0	1	1.39811	1.39822	3075.18	2199.36
Fam102b	0	1	4.4914	4.49307	5730.26	1275.35
Mars	0	1	1.52318	1.52336	2712.98	1780.92
Pitpnc1	0	1	2.02962	2.03086	1028.32	506.344
Zbtb38	0	1	2.52284	2.52406	1910.79	757.023
Spns2	0	1	5.39854	5.40406	2616.21	484.111
Os9	0	1	1.42913	1.42925	3092.12	2163.46
Abhd11	0	1	0.536793	0.53604	200.448	373.95
Pitpnm3	0	1	6.86479	6.98481	207.423	29.6877
Wdr7	0	1	1.83615	1.83697	1141.8	621.564
Abcb1a	0	1	0.516486	0.516214	558.569	1082.06
Mthfd1l	0	1	0.499655	0.499505	1013.57	2029.15
Limd2	0	1	1.84437	1.8453	1022.19	553.938
Cyp2s1	0	1	3.5345	3.53484	16219.8	4588.56
Creg1	0	1	0.736123	0.736002	972.262	1321.01
1110037F02Rik	0	1	1.46583	1.46602	2190.6	1494.25
Eif4h	0	1	1.56052	1.56059	8103.42	5192.55
Psme4	0	1	1.50842	1.5086	2654.71	1759.71
Bsdc1	0	1	1.36273	1.36296	1334.27	978.95
Ino80d	0	1	1.35488	1.35502	2197.61	1621.83
Osbpl10	0	1	4.2099	4.26299	156.627	36.7335
Tet2	0	1	0.580834	0.58077	2329.91	4011.76
Cables1	0	1	4.96406	5.05263	137.42	27.1897
Sh3kbp1	0	1	2.76135	2.76253	2518.86	911.789
Wdr43	0	1	0.527295	0.527197	1553.06	2945.9
Fzd7	0	1	1.75542	1.75639	830.667	472.935
Nbl1	0	1	1.71912	1.71962	1497.11	870.597
Msantd4	0	1	1.44514	1.44553	990.442	685.171
N4bp2l1	0	1	2.36986	2.37552	349.261	147.02
Tmco4	0	1	7.67996	7.70579	1211.08	157.156
Otud3	0	1	3.31101	3.315	1168.65	352.526
Lonp1	0	1	1.21807	1.21809	6692.49	5494.25
Rbbp8	0	1	1.94727	1.94884	718.588	368.722
Car8	0	1	1.93749	1.94049	368.842	190.072
Sntb2	0	1	1.97525	1.97631	1106.81	560.033
Inhba	0	1	0.621926	0.621557	386.678	622.119
D19Bwg1357e	0	1	0.582668	0.582503	894.54	1535.69
Rrp9	0	1	0.405142	0.404452	211.944	524.041
Sepw1	0	1	0.645963	0.645852	1253.97	1941.58
Mbp	0	1	2.07691	2.07764	1880.02	904.881
Kif21b	0	1	1.40864	1.40872	4252.75	3018.87
Lad1	0	1	0.575915	0.57582	1558.1	2705.88
Wipi1	0	1	1.56222	1.56269	1135.62	726.705
S100a14	0	1	0.227846	0.226715	94.0654	414.939
Arel1	0	1	1.41603	1.41638	1014.8	716.474
Gnl3	0	1	0.562333	0.562111	673.617	1198.38
Snx18	0	1	1.35266	1.35288	1345.57	994.595
Mgat3	0	1	1.53239	1.53245	7446.75	4859.36
Fam63b	0	1	1.99068	1.99195	944.931	474.37
C1galt1	0	1	1.87783	1.87887	962.834	512.449
Dctpp1	0	1	0.436476	0.435779	214.078	491.268
Tbc1d10b	0	1	1.39653	1.39683	1110.67	795.136
Sun2	0	1	1.5931	1.59336	2220.97	1393.89
Map3k9	0	1	0.597948	0.59751	333.182	557.625
Edem3	0	1	2.33976	2.3406	2281.59	974.783
Trim56	0	1	1.55678	1.55701	2324.17	1492.71
Filip1l	0	1	1.55108	1.55143	1452.15	936.005
Pxylp1	0	1	2.1045	2.11153	201.651	95.4948
Mgat2	0	1	1.7669	1.76776	961.302	543.792
Fmn1	0	1	0.640184	0.639994	738.173	1153.41
Foxo1	0	1	2.16198	2.16279	1884.79	871.458
Ubr3	0	1	1.30392	1.30402	2267.98	1739.22
Ackr3	0	1	1.96749	1.96785	3197.26	1624.74
Rps2	0	1	0.691281	0.691277	31612.2	45730.1
Megf8	0	1	1.63864	1.63908	1446.24	882.345
Zc2hc1c	0	1	2.727	2.74619	150.189	54.6834
Rpl18a	0	1	0.782644	0.782641	36174.1	46220.5
Wdr81	0	1	1.57062	1.57102	1358.68	864.836
Trrap	0	1	1.49357	1.49363	8163.34	5465.44
Col27a1	0	1	1.95336	1.95398	1820.19	931.522
Serpinb9	0	1	0.543484	0.54303	331.627	610.705
Ppp1r15b	0	1	1.4994	1.49954	3365.62	2244.44
Cd109	0	1	11.2117	11.2529	1692.74	150.418
Plaur	0	1	0.502718	0.502575	1062.22	2113.57
B430212C06Rik	0	1	5.92976	6.00817	229.564	38.2003
C77370	0	1	2.11535	2.11835	479.003	226.116
Fam43a	0	1	2.18775	2.18998	711.764	325.005
Chtf8	0	1	1.3357	1.33584	2026.31	1516.88
Hmga1	0	1	0.688099	0.688093	20472	29751.7
Kctd11	0	1	8.69629	8.70231	6769.61	777.901
Ppp1r3b	0	1	1.61141	1.61224	716.213	444.23
Ckap4	0	1	1.47895	1.47929	1252	846.346
Atxn1	0	1	2.08893	2.08976	1663.22	795.886
Adck2	0	1	2.38779	2.39953	172.269	71.7869
Cltc	0	1	1.42748	1.42751	12446.8	8719.19
Neurl3	0	1	3.31049	3.31463	1124.24	339.167
Ptgs1	0	1	2.07769	2.07921	893.766	429.853
Neurl4	0	1	1.71941	1.71986	1692.92	984.336
Tgif1	0	1	0.725135	0.725089	2652.85	3658.66
Tspyl1	0	1	1.43926	1.43968	918.244	637.808
Nr1h4	0	1	4.52836	4.58595	170.757	37.2271
Wbp1l	0	1	1.74015	1.74036	3668.03	2107.62
Samd9l	0	1	3.53303	3.53493	2873.05	812.755
Diras2	0	1	31.0953	31.8741	748.485	23.4728
A4galt	0	1	3.88343	3.92255	175.703	44.7855
Tenm4	0	1	1.60204	1.60232	2092.64	1306
Frmd6	0	1	2.61314	2.61386	3590.57	1373.66
Bdnf	0	1	0.623171	0.622919	566.59	909.578
8430408G22Rik	0	1	2.65368	2.65952	457.922	172.176
Sp8	0	1	2.29478	2.2989	439.125	191.009
Mlec	0	1	1.61753	1.61764	5556.93	3435.2
Pthlh	0	1	60.4267	62.9721	893.488	14.1788
Rnf24	0	1	2.31411	2.31586	1059.73	457.593
Atxn7l2	0	1	0.548966	0.548322	233.655	426.136
Acap2	0	1	1.63783	1.63806	2702.39	1649.75
Lix1l	0	1	1.56749	1.56798	1107.9	706.574
Chchd10	0	1	0.520728	0.52043	508.754	977.575
Aff4	0	1	1.60945	1.60948	20056.4	12461.4
Pls1	0	1	1.77038	1.77108	1193.4	673.826
Polr1a	0	1	0.663684	0.663514	799.069	1204.3
Zfp646	0	1	1.46676	1.46721	928.665	632.944
Rpl36al	0	1	0.734032	0.733996	3334.81	4543.37
Arl4c	0	1	1.66034	1.6606	2611.08	1572.37
Heatr1	0	1	0.6302	0.629941	545.191	865.47
Gm9843	0	1	0.684233	0.684228	27769.1	40584.6
Rictor	0	1	1.21378	1.21382	4150.19	3419.11
Fam171a1	0	1	2.07549	2.07709	846.134	407.36
Tor1aip2	0	1	1.68255	1.68266	6200.95	3685.2
Plekho2	0	1	3.03045	3.03124	4730.08	1560.43
Ptges	0	1	4.02961	4.03076	6485.1	1608.9
Ankrd37	0	1	5.09031	5.09485	2789.27	547.46
Gja1	0	1	3.54168	3.5438	2573.9	726.302
Pcmtd1	0	1	1.6594	1.66007	988.142	595.237
Pcdh1	0	1	1.80136	1.80162	3329.66	1848.14
Flrt3	0	1	2.45264	2.4534	2823.01	1150.65
Ccdc157	0	1	2.01244	2.01832	211.155	104.614
Zfp217	0	1	1.71003	1.7104	1993.96	1165.78
Ppp4r2	0	1	1.33946	1.33958	2414.95	1802.77
Rps10	0	1	0.608952	0.608946	28591.3	46952.1
Ppp6r1	0	1	1.40841	1.40864	1499.42	1064.44
Slc39a1	0	1	1.40739	1.40752	2791.88	1983.55
Magi3	0	1	1.63812	1.63823	5655.02	3451.89
Rap1b	0	1	1.326	1.32612	2220.3	1674.28
Junb	0	1	1.59124	1.59127	18102.9	11376.4
Hrh1	0	1	2.02308	2.02553	514.108	253.808
Jam2	0	1	4.13291	4.15443	367.45	88.4402
Zfand2a	0	1	0.753793	0.753724	1633.16	2166.79
Tll1	0	1	22.1719	24.4705	136.972	5.58784
Lgals4	0	1	0.459248	0.459077	878.151	1912.88
Ndst1	0	1	1.38812	1.38839	1200.35	864.559
Cthrc1	0	1	21.0454	21.5397	530.819	24.6342
Lifr	0	1	2.29405	2.29727	560.741	244.084
Kcnn4	0	1	1.59709	1.59756	1242.77	777.915
Adam12	0	1	0.339999	0.33679	42.0925	125.001
Adam10	0	1	2.70318	2.70412	2976.62	1100.76
Lrrc8c	0	1	1.46892	1.46948	741.987	504.929
Atrnl1	0	1	1.77123	1.77159	2304.12	1300.59
Rnd1	0	1	2.04696	2.04784	1492.69	728.907
Pcnxl3	0	1	1.36629	1.36643	2214.43	1620.59
Fat2	0	1	13.0478	13.1697	790.843	60.0409
Pcdh9	0	1	0.245968	0.2432	40.2508	165.536
Cd47	0	1	1.61244	1.61263	3309.53	2052.26
Pprc1	0	1	0.607087	0.606886	721.443	1188.77
Kbtbd11	0	1	4.51286	4.51542	3759.84	832.658
Gm14137	0	1	1.78114	1.78294	469.342	263.235
Fez2	0	1	1.47556	1.47572	2611.2	1769.44
Pla2g4a	0	1	0.59398	0.593899	1794.06	3020.82
Ncoa4	0	1	3.14425	3.14454	14062.5	4472.03
Tgoln1	0	1	1.75214	1.75229	5446.59	3108.27
Prl2c3	0	1	2.3378	2.3388	1886.23	806.489
D17Wsu92e	0	1	1.23193	1.232	2757.7	2238.4
Glipr1	0	1	1.5843	1.58458	2024.06	1277.35
Gm7536	0	1	0.64402	0.64401	14821.9	23014.9
Npm1	0	1	0.614412	0.614405	22207.8	36145.3
Snrpg	0	1	0.555957	0.555616	440.284	792.432
Rpl38	0	1	0.656038	0.656008	4638.29	7070.48
Bcl2	0	1	0.719313	0.719146	732.698	1018.85
Cep170	0	1	1.5409	1.54098	5857.02	3800.83
Uxs1	0	1	2.69036	2.69424	712.694	264.519
Spop	0	1	1.39269	1.39306	894.106	641.826
Pus7	0	1	0.568441	0.568162	534.111	940.076
Lepr	0	1	1.73049	1.73065	5013.7	2897.01
Sptan1	0	1	1.31731	1.31733	10222.7	7760.12
Itpk1	0	1	5.57397	5.57473	20416.8	3662.38
Fgf18	0	1	4.14059	4.17938	205.661	49.201
Mdn1	0	1	0.656453	0.656349	1312.64	1999.92
Rrp1b	0	1	0.563574	0.563231	435.477	773.185
Rpl23a	0	1	0.790059	0.790056	35888.2	45424.9
Zfp516	0	1	1.16971	1.16975	3339.07	2854.53
Usp47	0	1	1.31036	1.31045	2523.95	1926.01
Arhgef12	0	1	1.47992	1.48004	3594.59	2428.7
Calcrl	0	1	2.32274	2.32691	448.339	192.67
Flot1	0	1	0.419735	0.419515	673.262	1604.87
Unc5c	0	1	2.89099	2.90605	221.759	76.303
Prmt7	0	1	0.539268	0.539	563.062	1044.65
Ap2a1	0	1	1.46479	1.46516	1122.38	766.04
Tor3a	0	1	1.8798	1.88128	681.719	362.366
Fam78b	0	1	2.28234	2.28756	341.224	149.159
Atp8b2	0	1	1.8782	1.87862	2378.82	1266.25
Tmem263	0	1	1.5391	1.5399	629.952	409.083
Rpl26	0	1	0.640369	0.640363	23639	36915
Slc4a4	0	1	2.80861	2.80906	6838.66	2434.5
Cdh3	0	1	1.46868	1.46887	2181.62	1485.23
Naca	0	1	0.782827	0.78281	6079.96	7766.85
Rps17	0	1	0.636235	0.636217	7881.43	12388
Cnih4	0	1	1.58314	1.58348	1671.43	1055.54
Hs6st2	0	1	2.27407	2.28091	258.542	113.345
Gak	0	1	1.26369	1.26375	3736.52	2956.7
Cks2	0	1	1.86582	1.86714	744.535	398.752
Rps3a2	0	1	0.69642	0.696407	9834.89	14122.3
Impdh2	0	1	0.766041	0.765977	1721.81	2247.86
Klhl24	0	1	1.43492	1.43506	2714.33	1891.43
Mrpl42	0	1	0.610068	0.609482	246.627	404.657
Mapk1	0	1	1.57251	1.57263	4727.17	3005.9
Stk24	0	1	1.92044	1.92071	3998.45	2081.75
Nhp2l1	0	1	0.757375	0.75731	1718.62	2269.38
Arhgap22	0	1	1.49342	1.49373	1446.26	968.213
S100a7a	0	1	0.178013	0.17763	231.786	1304.92
Gpx1	0	1	0.75372	0.753676	2559.85	3396.49
Ptcd3	0	1	0.709363	0.709212	829.742	1169.95
Sepp1	0	1	3.72104	3.72119	40262	10819.6
Tacc1	0	1	4.29494	4.30043	1568.45	364.712
Ubr4	0	1	1.36008	1.36011	8319.3	6116.62
Phactr4	0	1	2.61846	2.61922	3406.14	1300.44
Ipo7	0	1	0.744274	0.744231	2652.21	3563.7
Wdr6	0	1	2.15427	2.15565	1099.12	509.872
Akap13	0	1	1.4572	1.45741	1932.24	1325.8
Zfyve26	0	1	1.38345	1.38367	1483.33	1072.02
Nipal1	0	1	2.30545	2.30954	448.055	193.996
Rps28	0	1	0.775453	0.775445	13246.2	17082.1
Myl9	0	1	14.976	16.1207	119.599	7.40959
Sptbn2	0	1	6.98584	7.02106	725.112	103.268
Tcp1	0	1	0.780462	0.780449	8146.27	10437.9
Col8a1	0	1	1.61944	1.62023	773.327	477.291
Shroom4	0	1	2.26571	2.26617	3788.86	1671.91
Selenbp1	0	1	5.9178	5.91867	20176.8	3408.99
Fam57a	0	1	0.525385	0.524736	233.26	444.537
9930111J21Rik2	0	1	0.482046	0.481929	1299.21	2695.86
9930111J21Rik1	0	1	0.47069	0.469909	193.366	411.509
Mfhas1	0	1	1.3453	1.34542	2243.22	1667.3
Gmppb	0	1	2.13453	2.13988	276.08	129.011
Ccnd1	0	1	0.557212	0.557168	3433.6	6162.6
Rnf186	0	1	3.28599	3.31329	168.578	50.8723
Dgkd	0	1	0.705708	0.705605	1227.19	1739.2
Klhl9	0	1	1.71723	1.71739	4665.21	2716.45
Arhgef10	0	1	1.58738	1.58772	1628.57	1025.72
Eef1g	0	1	0.755388	0.755381	16908.1	22383.6
Zhx2	0	1	1.62738	1.62795	1080.14	663.491
Ppia	0	1	0.640766	0.640747	7499.19	11703.8
Phf20l1	0	1	1.61382	1.61425	1399.32	866.849
Lyrm9	0	1	0.458177	0.456936	121.318	265.514
Rpl37rt	0	1	0.693062	0.693035	4782.54	6900.87
Arhgdig	0	1	0.315529	0.313553	66.0037	210.525
Hspe1	0	1	0.538296	0.538216	1891.72	3514.8
Pgap1	0	1	0.825175	0.825144	2876.15	3485.63
Rpl31	0	1	0.644549	0.644536	10039.4	15576.2
Cdkn2b	0	1	0.576986	0.576884	1453.1	2518.89
Znhit6	0	1	0.527907	0.52702	170.321	323.186
Peak1	0	1	1.39406	1.3942	2339.31	1677.88
2610203C20Rik	0	1	0.544191	0.543963	661.418	1215.93
Arfip1	0	1	1.25647	1.25659	1641.01	1305.92
Arfgef2	0	1	1.58677	1.5872	1309.19	824.835
Sox2	0	1	9.12079	9.16345	1060.06	115.674
Cpne1	0	1	1.49293	1.49353	744.153	498.249
Myh7b	0	1	0.245221	0.24198	34.2433	141.544
Thbd	0	1	2.12821	2.12842	7159.38	3363.71
Arrdc3	0	1	3.59024	3.59235	2676.98	745.183
Gm14005	0	1	0.449009	0.448208	187.511	418.37
Ly6a	0	1	0.422494	0.42167	179.597	425.933
Selt	0	1	1.55084	1.551	3310.84	2134.64
Gm2000	0	1	0.667417	0.667407	14510.2	21741.2
Nrarp	0	1	0.589283	0.588784	294.371	499.972
Airn	0	1	1.64867	1.64951	779.647	472.65
Ctdsp2	0	1	1.43097	1.43111	2755.86	1925.68
Tomm5	0	1	0.410369	0.410181	778.555	1898.09
Prl2c2	0	1	1.44236	1.44243	5595.8	3879.41
Nat6	0	1	1.67546	1.67635	774.277	461.88
Gm11843	0	1	52.4428	63.4497	180.21	2.83037
Gm11974	0	1	0.238963	0.236916	53.5075	225.882
Snhg17	0	1	0.540508	0.540265	622.65	1152.5
Gm15500	0	1	0.63427	0.634267	50369.7	79414.1
Snhg20	0	1	0.545798	0.545149	231.791	425.196
Gm13387	0	1	0.477359	0.476619	204.535	429.148
2610035D17Rik	0	1	1.63585	1.63735	423.803	258.832
Gm11946	0	1	2.32408	2.33126	261.331	112.093
Cbx6	0	1	2.11149	2.1118	4597.06	2176.83
Mir17hg	0	1	0.329786	0.327091	49.428	151.135
Gm20431	0	1	1.9909	1.99274	652.994	327.682
Hspa1b	0	1	0.333744	0.333726	7516.16	22522
Eid1	0	1	0.472059	0.47166	378.773	803.076
Hspa1a	0	1	0.382861	0.382829	4499.16	11752.4
Neat1	0	1	0.62046	0.620454	23164.5	37334.7
Malat1	0	1	0.699125	0.699124	180332	257939
Gm6061	0	1	0.0114886	0.000188105	0	53.1518
Tomm20	0	1	0.593632	0.593601	4749.82	8001.72
Purb	0	1	1.54372	1.54394	2330.9	1509.71
Itpripl2	0	1	0.837821	0.837806	5683.58	6783.88
Noc2l	0	1	0.51372	0.513604	1305.92	2542.66
Gm6472	0	1	0.671019	0.671009	13902.8	20719.3
2610528A11Rik	0	1	4.21307	4.21637	2501.36	593.243
Gm28373	0	1	6.29588	6.33846	479.138	75.5838
Gdap10	0	1	0.332094	0.330554	87.106	263.536
Pvt1	0	1	0.44995	0.449531	358.807	798.192
Snhg5	0	1	0.633248	0.63302	618.113	976.458
Gm26735	0	1	192.286	11817.4	118.164	0
4930461G14Rik	0	1	0.586514	0.586224	507.442	865.617
Gm26809	0	1	1.58707	1.58707	89241.9	56230.5
Gm9625	0	1	0.700018	0.699965	2429.39	3470.73
Gm26917	0	1	0.461321	0.461321	297187	644209
Gm28037	0	1	0.002101	3.41e-05	0	293.402
Gm38312	0	1	0.41568	0.415335	427.97	1030.44
Gm37697	0	1	0.508686	0.507499	127.729	251.693
Gm37214	0	1	0.563597	0.563138	325.089	577.289
Gm37988	0	1	96.7051	5913.03	59.1203	0
RP24-267O6.1	0	1	0.348874	0.347569	105.375	303.196
RP23-110C17.2	0	1	0.519329	0.519119	719.763	1386.52
Riok2	0	1	0.739096	0.738957	840.764	1137.77
RP23-387P23.4	0	1	85.3882	5213.95	52.1295	0
RP23-200M5.7	0	1	0.535328	0.535115	710.743	1328.21
Ap1b1	1.11e-16	1	1.41491	1.41523	1098.19	775.976
Adss	1.11e-16	1	0.813326	0.813265	1525.48	1875.75
Perp	1.11e-16	1	0.782634	0.782513	853.116	1090.23
Tns3	1.11e-16	1	1.68657	1.68667	7500.44	4446.9
Vwa5a	1.11e-16	1	1.30699	1.30726	903.179	690.891
Padi1	1.11e-16	1	0.39565	0.394345	110.934	281.326
Trip12	1.11e-16	1	1.45276	1.45282	6607.48	4548.04
Cpne3	1.11e-16	1	1.31552	1.31565	1872.81	1423.48
Slc44a1	1.11e-16	1	1.29872	1.2988	3207.58	2469.65
Cog4	1.11e-16	1	1.30363	1.30379	1568.86	1203.31
Ndrg4	1.11e-16	1	2.02867	2.03343	266.611	131.109
Cirh1a	1.11e-16	1	0.642215	0.642093	1139.2	1774.2
Prkca	1.11e-16	1	1.91623	1.91679	1907.17	994.979
Hnrnpul2	1.11e-16	1	1.47979	1.48004	1752.29	1183.95
Man1a	2.22e-16	1	1.67304	1.67372	1005.1	600.511
Car6	2.22e-16	1	0.194437	0.193461	96.9941	501.405
Trappc8	2.22e-16	1	1.40671	1.40698	1304.3	927.022
Rabggta	2.22e-16	1	0.584086	0.583561	280.459	480.607
Zfyve1	2.22e-16	1	1.59742	1.598	1001.02	626.418
Akr1c19	2.22e-16	1	0.442442	0.440886	95.9899	217.733
Ptrh2	2.22e-16	1	0.671318	0.67103	466.472	695.162
Ppp2r1a	3.33e-16	1	1.19015	1.19019	3996.51	3357.88
Gabarap	3.33e-16	1	1.21983	1.21987	4377.5	3588.5
Rars	3.33e-16	1	1.32602	1.3261	3302.18	2490.15
Pafah1b1	3.33e-16	1	1.3311	1.33118	3203.15	2406.24
Cyb5a	3.33e-16	1	0.632701	0.632645	2539.63	4014.3
Atad3a	3.33e-16	1	0.501681	0.501362	475.499	948.424
Slc35a2	3.33e-16	1	1.90011	1.90359	299.121	157.13
Tgm2	3.33e-16	1	0.768257	0.768168	1206.47	1570.59
Zer1	3.33e-16	1	1.69802	1.69955	469.155	276.042
Ankrd13a	3.33e-16	1	1.41853	1.41877	1487.43	1048.39
Gm22	3.33e-16	1	1.67726	1.67841	599.244	357.026
Unc13c	3.33e-16	1	0.376514	0.374891	87.5285	233.494
Ttc30b	3.33e-16	1	2.37705	2.38617	218.807	91.6922
Prnp	3.33e-16	1	1.81331	1.81383	1716.67	946.427
1700020I14Rik	3.33e-16	1	1.70282	1.70333	1410.99	828.366
Snhg6	3.33e-16	1	0.553196	0.553046	1004.35	1816.05
Pno1	4.44e-16	1	0.609939	0.609361	250.015	410.297
Sik1	4.44e-16	1	1.31027	1.31042	1640.58	1251.95
Ran	4.44e-16	1	0.605502	0.60546	3457.88	5711.18
St3gal4	4.44e-16	1	0.599331	0.59906	538.226	898.457
Cd99l2	4.44e-16	1	1.42268	1.42303	1035.6	727.739
Tmsb10	4.44e-16	1	0.768593	0.768587	18057.6	23494.6
Shkbp1	4.44e-16	1	1.99782	2.00255	256.849	128.256
Nat10	5.55e-16	1	0.603382	0.603126	567.574	941.061
Grwd1	5.55e-16	1	0.633268	0.632783	290.659	459.341
Impdh1	6.66e-16	1	1.2833	1.28344	1640.7	1278.36
Akt3	6.66e-16	1	1.26761	1.26774	1486.47	1172.53
Sgms1	6.66e-16	1	0.706663	0.706503	786.988	1113.93
Ehf	7.77e-16	1	2.54381	2.56125	137.732	53.7691
Tma16	7.77e-16	1	0.487375	0.486984	387.836	796.414
Golga3	7.77e-16	1	1.29254	1.29269	1515.62	1172.46
Iffo2	7.77e-16	1	1.34615	1.34636	1331.64	989.069
Gm14636	7.77e-16	1	0.601195	0.600324	167.149	278.438
Gata4	9.99e-16	1	1.51782	1.51825	1121.1	738.415
Vps11	9.99e-16	1	1.29734	1.2975	1509.45	1163.36
Hk2	1.11e-15	1	0.728104	0.728066	3214.04	4414.49
Fermt1	1.11e-15	1	0.605688	0.60556	1137.35	1878.19
Tmem43	1.11e-15	1	1.38715	1.38755	799.12	575.917
Gpd1l	1.11e-15	1	2.05591	2.05913	409.714	198.969
Cox16	1.11e-15	1	0.533734	0.533191	278.217	521.805
Dpp9	1.22e-15	1	1.61195	1.61273	773.154	479.404
Ubc	1.22e-15	1	0.553339	0.553334	28892.2	52214.8
Abca5	1.22e-15	1	1.7379	1.73869	986.284	567.254
Csnk1g1	1.22e-15	1	1.35493	1.35523	959.133	707.724
Pkhd1l1	1.22e-15	1	0.651604	0.651301	454.624	698.03
Synpo	1.22e-15	1	2.28034	2.28291	690.405	302.418
Sec22b	1.33e-15	1	1.36301	1.36325	1208.77	886.675
Pus1	1.33e-15	1	0.649126	0.648693	319.373	492.339
Hook3	1.33e-15	1	1.32909	1.32924	1748.97	1315.76
Gtf3c1	1.44e-15	1	1.23596	1.23602	3177.76	2570.97
Fam102a	1.44e-15	1	2.276	2.27695	1865.92	819.476
Cited2	1.44e-15	1	2.16816	2.16837	7371.91	3399.74
Sympk	1.55e-15	1	1.28743	1.28748	4806.6	3733.34
Cldn18	1.55e-15	1	1.33106	1.33113	3598.9	2703.64
Wipf1	1.55e-15	1	1.83304	1.83483	517.458	282.015
Rhoc	1.67e-15	1	1.31012	1.31017	4897.65	3738.16
Coa3	1.67e-15	1	0.72859	0.728358	519.782	713.639
Bag2	1.78e-15	1	0.798402	0.798296	923.059	1156.29
Bmpr2	1.78e-15	1	1.59107	1.59128	2695.83	1694.12
Enc1	1.89e-15	1	0.689363	0.689143	592.98	860.464
Pllp	2.11e-15	1	0.507216	0.506214	151.288	298.872
Acvr1b	2.33e-15	1	1.48036	1.48068	1350.7	912.214
Ngef	2.33e-15	1	0.628318	0.627651	212.457	338.502
Rpl34	2.33e-15	1	0.404307	0.40429	8425.04	20839.1
Cited1	2.44e-15	1	9.68778	10.6202	60.1242	5.65222
Slc6a6	2.55e-15	1	1.33018	1.33027	3035.76	2282.07
Prmt3	2.55e-15	1	0.505056	0.504042	149.407	296.428
Pbxip1	2.66e-15	1	2.01819	2.0191	1374.23	680.61
Slc27a4	2.78e-15	1	1.48004	1.48059	786.686	531.328
Slmapos2	2.89e-15	1	2.01602	2.01997	315.306	156.089
Dusp10	3e-15	1	1.35412	1.35424	2471.68	1825.13
Kcnq1ot1	3e-15	1	0.549644	0.549589	2716.55	4942.88
Pcyt1a	3.11e-15	1	1.51842	1.51891	979.469	644.846
Itfg1	3.22e-15	1	1.33724	1.33745	1316.52	984.351
Nagk	3.33e-15	1	2.39248	2.39734	417.422	174.113
Epm2aip1	3.44e-15	1	1.59592	1.597	533.698	334.183
Prps1	3.66e-15	1	0.531348	0.53057	194.298	366.215
Adamts7	3.66e-15	1	3.07337	3.111	104.159	33.4741
Mia3	3.66e-15	1	1.49531	1.49554	1939.39	1296.78
Mettl7b	3.77e-15	1	2.81102	2.84769	85.4662	30.006
Dcaf7	3.89e-15	1	1.38029	1.38048	1615	1169.88
Setd6	4.33e-15	1	0.643447	0.642953	282.089	438.745
Gm20604	4.33e-15	1	2.16677	2.1748	191.823	88.197
Cyp20a1	4.33e-15	1	0.683904	0.68369	613.485	897.319
Mrps18b	4.88e-15	1	0.670923	0.670765	850.884	1268.53
Ltn1	4.88e-15	1	1.35971	1.35994	1258.64	925.506
Lppr3	5.11e-15	1	0.427294	0.426696	248.08	581.412
Kcnk5	5.33e-15	1	0.453467	0.45199	101.612	224.823
Sgpp2	5.44e-15	1	0.505736	0.504143	95.0466	188.541
Sidt2	5.55e-15	1	1.37637	1.37653	1909.47	1387.16
Ptk7	5.77e-15	1	1.35722	1.35742	1409.97	1038.71
Pfdn4	6.11e-15	1	0.615542	0.615245	485.172	788.589
Cog6	6.22e-15	1	1.46315	1.46362	878.971	600.543
Lrp10	6.33e-15	1	1.59852	1.59887	1667.41	1042.86
Naa20	6.88e-15	1	0.708979	0.708797	691.451	975.532
Tsc2	6.99e-15	1	1.34795	1.34808	2175.21	1613.55
Cd24a	7.11e-15	1	1.52908	1.52913	9180.25	6003.58
Lrrc47	7.33e-15	1	1.6211	1.62237	479.335	295.449
Slc37a3	7.33e-15	1	1.57333	1.57429	573.799	364.478
Arhgap17	7.66e-15	1	1.69017	1.69168	470.109	277.891
Dtwd1	7.88e-15	1	0.584612	0.583604	146.069	250.295
Maged2	8.44e-15	1	1.77357	1.77425	1227.57	691.877
Tmem51	8.55e-15	1	2.06487	2.06795	434.201	209.962
Phykpl	8.77e-15	1	0.674091	0.673856	567.747	842.54
Hist1h1e	8.77e-15	1	1.22468	1.22475	2430.15	1984.2
Onecut2	9.21e-15	1	1.52898	1.52909	4298.17	2810.93
B4galt6	9.88e-15	1	1.50081	1.50165	542.306	361.136
Polr3g	1.02e-14	1	0.51688	0.515754	134.443	260.683
Cyp1b1	1.03e-14	1	1.43521	1.43604	456.809	318.101
Samd5	1.03e-14	1	0.459468	0.457781	89.1192	194.688
Prkg2	1.07e-14	1	0.571523	0.571413	1344.72	2353.34
Sat1	1.12e-14	1	1.44104	1.44111	5553.04	3853.3
2810474O19Rik	1.13e-14	1	1.71334	1.71361	2698.33	1574.64
Trove2	1.14e-14	1	1.35025	1.35048	1257.12	930.864
Ermp1	1.14e-14	1	0.682725	0.682489	558.045	817.666
Aldoa	1.18e-14	1	0.818422	0.81842	44898.9	54860.5
Urgcp	1.21e-14	1	1.41139	1.41173	1053.88	746.518
Tmtc4	1.22e-14	1	0.710086	0.709846	521.246	734.313
Fam129a	1.25e-14	1	1.38408	1.38415	5084.85	3673.64
Zcchc6	1.27e-14	1	1.5651	1.56544	1588.04	1014.43
Rpl10-ps3	1.28e-14	1	0.812206	0.812201	19105.6	23523.3
Dnajc5	1.32e-14	1	0.788293	0.788255	2714.15	3443.24
S100a16	1.32e-14	1	0.568619	0.568486	1122.93	1975.3
Hivep2	1.33e-14	1	1.43263	1.43288	1525.61	1064.72
C430049B03Rik	1.34e-14	1	2.64105	2.66834	97.5093	36.5368
Ddx21	1.38e-14	1	0.544464	0.544269	773.452	1421.09
Unc13a	1.5e-14	1	0.693249	0.693132	1102.59	1590.74
B4galt7	1.57e-14	1	1.46169	1.46245	540.222	369.391
Rnf26	1.62e-14	1	1.67492	1.67708	319.755	190.658
Snhg4	1.71e-14	1	0.522502	0.521753	201.906	386.986
Gcc2	1.8e-14	1	1.33898	1.3392	1250.89	934.056
Yars2	1.81e-14	1	0.542684	0.541623	141.903	262.004
Atg2a	1.84e-14	1	1.40333	1.40351	1913.28	1363.21
Btn1a1	1.9e-14	1	4.87063	4.97166	115.745	23.2729
Sdha	1.9e-14	1	1.44487	1.44511	1653.78	1144.39
Strbp	2.1e-14	1	0.749157	0.749084	1581.89	2111.77
Slco5a1	2.26e-14	1	7.43885	7.69551	117.316	15.2361
Bag1	2.3e-14	1	0.707747	0.707656	1374.41	1942.21
Abhd4	2.36e-14	1	1.6897	1.69033	1126.07	666.18
Zfp90	2.54e-14	1	1.68877	1.6904	434.87	257.255
Xist	2.55e-14	1	0.660224	0.660045	762.709	1155.55
Mta2	2.64e-14	1	1.23951	1.23956	3605.99	2909.08
Zbtb42	2.82e-14	1	1.63675	1.63881	308.667	188.345
Psma3	2.85e-14	1	0.734373	0.734315	2057.89	2802.46
Smim14	3.04e-14	1	1.40694	1.40703	3878.47	2756.5
Eif2b2	3.1e-14	1	1.87193	1.87234	2433.85	1299.89
Lmcd1	3.26e-14	1	0.266555	0.262336	27.7039	105.633
Tbc1d22a	3.45e-14	1	1.35979	1.36012	900.22	661.863
Rab21	3.46e-14	1	1.62896	1.6301	545.32	334.528
Nup153	3.54e-14	1	0.759169	0.759092	1449.86	1909.99
Atp2b1	3.75e-14	1	0.740494	0.740437	2065.19	2789.16
Serinc3	3.82e-14	1	1.17839	1.17844	2997.83	2543.91
Gabbr1	4.11e-14	1	0.752887	0.75273	718.597	954.658
Snd1	4.22e-14	1	0.829554	0.829536	4712.86	5681.33
Rras2	4.25e-14	1	0.787622	0.787548	1380.27	1752.62
Mak16	4.33e-14	1	0.630099	0.629912	755.876	1199.98
Casp8ap2	4.39e-14	1	1.39782	1.39837	617.671	441.706
Ltbp1	4.43e-14	1	0.742559	0.742524	3333.64	4489.6
Snx13	4.46e-14	1	1.49559	1.49596	1231.81	823.418
Tmcc3	4.59e-14	1	1.5406	1.54128	740.784	480.625
Zfp644	4.59e-14	1	1.33769	1.33783	1892.78	1414.81
Gtpbp4	4.6e-14	1	0.616668	0.616486	788.147	1278.46
Hint1	4.63e-14	1	0.638451	0.638397	2612.83	4092.8
Tnpo3	4.64e-14	1	1.21157	1.21164	2231.55	1841.76
Shisa4	4.71e-14	1	2.11454	2.12061	236.435	111.488
Helb	4.91e-14	1	1.45112	1.45197	472.604	325.489
Rnf113a1	5.07e-14	1	1.97042	1.97838	146.553	74.0723
Mrps28	5.1e-14	1	0.532391	0.531405	153.136	288.181
Nbeal1	5.12e-14	1	1.36557	1.3657	2386.17	1747.21
Gm10401	5.4e-14	1	7.21321	7.59469	75.1644	9.88829
Ppp1r9b	5.7e-14	1	1.47286	1.47305	2146.39	1457.1
Rpl35	5.77e-14	1	0.647476	0.647465	12552.8	19387.7
Als2	5.8e-14	1	1.39508	1.3957	544.369	390.031
Slc46a3	5.81e-14	1	6.07149	6.32643	76.4742	12.0796
Cdca7	5.84e-14	1	0.614718	0.614276	325.691	530.209
Oxct1	6.38e-14	1	1.47429	1.4746	1382.03	937.219
Ddx39	6.39e-14	1	0.66877	0.668593	759.527	1136.01
Clmn	6.45e-14	1	1.48775	1.48813	1164.46	782.495
Calcoco1	6.82e-14	1	1.17792	1.17797	2472.81	2099.21
Itgb1	7.04e-14	1	1.17317	1.17318	9733.19	8296.41
Ssbp2	7.09e-14	1	0.467002	0.466681	471.187	1009.67
Gas5	7.11e-14	1	0.687068	0.687053	8522.19	12404
1500012F01Rik	7.26e-14	1	0.582113	0.582098	10134.3	17409.9
Gm12480	7.54e-14	1	0.198099	0.186395	7.75135	41.6292
Rai1	7.56e-14	1	1.29327	1.29341	1650.81	1276.32
Ereg	7.59e-14	1	1.68157	1.68268	628.808	373.69
Hmha1	7.75e-14	1	0.618164	0.617508	218.41	353.701
Adsl	7.78e-14	1	0.691322	0.691174	872.293	1262.05
Clca3b	7.84e-14	1	0.743759	0.743565	596.847	802.687
Cisd3	8.04e-14	1	0.608403	0.607821	248.574	408.965
Brip1os	8.1e-14	1	1.38952	1.38988	912.908	656.822
Sec31a	8.17e-14	1	1.43423	1.43432	3886.02	2709.3
Arhgef11	8.22e-14	1	1.63856	1.63877	3065.56	1870.65
Itch	8.56e-14	1	1.25185	1.25201	1241.97	991.984
Wnt5a	9.04e-14	1	4.01741	4.06485	157.118	38.6454
Igf2bp3	9.36e-14	1	1.65977	1.66073	691.204	416.201
Tug1	9.68e-14	1	1.27538	1.27547	2384.9	1869.83
RP23-148L8.3	1.07e-13	1	3.09508	3.1013	634.083	204.45
Rnf217	1.07e-13	1	1.50415	1.50432	2621.99	1742.97
Trappc11	1.07e-13	1	1.29341	1.29363	1027.38	794.179
Ly75	1.1e-13	1	2.08361	2.0845	1550.53	743.833
Hacd1	1.11e-13	1	0.473494	0.473213	538.449	1137.87
Nfib	1.17e-13	1	1.48483	1.48496	3350.66	2256.39
Fam20b	1.2e-13	1	1.38224	1.38257	965.395	698.259
Fgd3	1.21e-13	1	0.628546	0.628286	545.547	868.315
Cr1l	1.22e-13	1	0.736797	0.736557	490.727	666.249
Ap2s1	1.27e-13	1	1.34677	1.34714	777.236	576.951
Gapdh	1.29e-13	1	0.586716	0.586714	77763.6	132541
Maf	1.3e-13	1	3.20322	3.21471	374.411	116.461
Tifa	1.38e-13	1	2.02757	2.03222	272.712	134.189
Eif2ak3	1.5e-13	1	1.44305	1.44369	612.819	424.479
Mppe1	1.57e-13	1	2.51359	2.52783	163.265	64.581
Slc45a4	1.6e-13	1	1.47811	1.47863	824.896	557.876
Usp25	1.65e-13	1	1.75736	1.75776	2016.71	1147.31
Macf1	1.66e-13	1	1.27627	1.27632	4556.18	3569.78
Tmpo	1.75e-13	1	1.21552	1.21559	2419.96	1990.77
Zfp292	1.76e-13	1	0.832089	0.832057	2699.79	3244.72
Rbpj	1.76e-13	1	0.734007	0.733955	2264.78	3085.72
Cfap97	1.78e-13	1	1.58502	1.58629	442.794	279.134
Rpl14	1.9e-13	1	0.657079	0.65707	16423.7	24995.4
Cdc42ep2	1.95e-13	1	1.44112	1.44163	766.91	531.972
Elf4	1.96e-13	1	1.32599	1.32637	690.808	520.824
Bmpr1a	1.98e-13	1	1.25344	1.2536	1236.75	986.557
Kdelr1	2.03e-13	1	1.297	1.29722	1062.2	818.82
Sgpl1	2.04e-13	1	1.36085	1.36099	2259.16	1659.94
Ift27	2.07e-13	1	2.11866	2.12343	302.234	142.328
Lpar1	2.22e-13	1	0.666321	0.66587	299.453	449.722
Rnd3	2.45e-13	1	0.715454	0.715324	958.324	1339.71
Tubgcp6	2.55e-13	1	1.29281	1.29309	830.018	641.887
Ncoa2	2.65e-13	1	1.32608	1.32633	1045.49	788.253
Zscan29	2.76e-13	1	1.54821	1.54974	337.645	217.869
Eef1a1	2.77e-13	1	0.836573	0.836573	242687	290097
Vars2	2.82e-13	1	1.2721	1.27222	1656.56	1302.1
Cct7	2.87e-13	1	0.835048	0.835023	3322.22	3978.6
Clu	2.9e-13	1	1.81028	1.81029	67847.7	37478.8
Appl2	3.02e-13	1	1.5426	1.54268	6158.44	3992.03
Scara3	3.03e-13	1	1.81555	1.81628	1231.25	677.89
Actn1	3.04e-13	1	0.77661	0.776592	5850.49	7533.54
Csnk1g2	3.23e-13	1	1.33162	1.33175	2112.58	1586.32
Glis3	3.38e-13	1	1.74573	1.74613	1947.65	1115.4
Klhl3	3.53e-13	1	8.2029	8.71067	75.084	8.61092
Lbh	3.57e-13	1	1.88887	1.88994	952.071	503.752
Setd7	3.57e-13	1	1.30257	1.30267	2505.81	1923.6
Pde1b	3.6e-13	1	4.8367	5.02799	61.2777	12.1793
Dlk2	3.77e-13	1	2.75267	2.76573	225.526	81.5367
Noc3l	3.82e-13	1	0.673524	0.673275	537.307	798.054
Lrrk1	3.93e-13	1	1.25764	1.25774	1890.1	1502.77
Rnf185	3.94e-13	1	1.42728	1.42786	640.505	448.574
Creb5	4.04e-13	1	1.55297	1.55372	696.683	448.395
2021-03-09	4.14e-13	1	1.57683	1.57847	337.651	213.907
Sec16b	4.26e-13	1	0.208088	0.204905	30.974	151.201
Nomo1	4.38e-13	1	0.80126	0.801172	1109.23	1384.51
Tnrc6b	4.5e-13	1	1.40524	1.40538	2447.41	1741.45
Nabp1	4.56e-13	1	0.649238	0.648981	537.202	827.768
Skap2	4.63e-13	1	1.32352	1.32392	658.613	497.471
Qsox1	4.77e-13	1	1.56995	1.57018	2358.65	1502.14
Phyhd1	5.04e-13	1	0.647996	0.647454	255.597	394.778
Dusp9	5.25e-13	1	0.556465	0.55539	139.155	250.561
Tgif2	5.27e-13	1	1.69196	1.69334	517.193	305.424
Nr2c2	5.52e-13	1	1.49036	1.4908	1005.13	674.214
Wdfy3	5.54e-13	1	1.28005	1.28016	1918.56	1498.68
Anxa3	5.61e-13	1	0.665575	0.665559	8352.16	12549.1
Sema6d	5.96e-13	1	0.543361	0.542507	176.17	324.742
Baz2b	6.2e-13	1	1.42479	1.42516	999.022	700.987
Tcaf1	6.42e-13	1	1.4269	1.42741	729.481	511.05
4932438A13Rik	6.69e-13	1	1.238	1.23806	2607.51	2106.12
Insig1	6.84e-13	1	0.751326	0.751221	1080.19	1437.91
Gm20708	6.86e-13	1	0.0656513	0.0517071	2.0956	40.7118
Slc44a3	6.95e-13	1	1.4559	1.45689	408.749	280.56
Blmh	7.45e-13	1	1.7083	1.70925	777.159	454.674
Fbxl5	7.46e-13	1	1.23287	1.23291	5053.29	4098.68
Aph1b	7.55e-13	1	2.25009	2.2573	237.642	105.272
Nlrp10	7.76e-13	1	5.87674	6.26793	47.4776	7.56627
Rps6-ps4	8.67e-13	1	0.662273	0.662267	26529	40057.9
Pef1	8.71e-13	1	1.5137	1.51431	777.092	513.162
Helz2	8.9e-13	1	1.40728	1.40747	1754.38	1246.47
Slc16a3	8.91e-13	1	0.693054	0.69301	2959.76	4270.87
Rab18	9.01e-13	1	1.53612	1.53688	659.151	428.885
Rwdd1	9.91e-13	1	0.725656	0.725424	521.098	718.34
Pdp1	9.96e-13	1	1.60686	1.60763	760.931	473.32
Gm37105	1.04e-12	1	0.486436	0.484909	99.117	204.414
Gm38110	1.05e-12	1	0.582669	0.581967	210.237	361.259
Wapal	1.14e-12	1	1.23244	1.23251	2461.85	1997.43
Gm28437	1.19e-12	1	0.640406	0.640403	54852.7	85653.4
Tti1	1.19e-12	1	1.40553	1.40607	640.654	455.632
Rpl17	1.21e-12	1	0.676654	0.676652	52730.8	77929
Glis2	1.26e-12	1	0.73557	0.735334	501.011	681.342
Pbp2	1.28e-12	1	0.687376	0.687147	571.627	831.889
Kbtbd4	1.28e-12	1	1.4172	1.41806	418.221	294.922
Gm3033	1.33e-12	1	0.172994	0.162655	7.89694	48.6017
Dctd	1.34e-12	1	0.428018	0.427249	193.04	451.834
Zdhhc5	1.36e-12	1	1.26258	1.26266	2512.1	1989.53
Tk2	1.43e-12	1	1.45436	1.45525	451.041	309.937
Acot2	1.44e-12	1	0.49349	0.49319	506.251	1026.49
Tnfaip1	1.7e-12	1	1.33019	1.33032	2056.69	1546
Lrp6	1.73e-12	1	1.30636	1.30642	3912.8	2995.04
Mat2a	1.78e-12	1	0.699789	0.699689	1278.32	1826.99
Traf7	1.83e-12	1	1.25057	1.25065	2407.82	1925.25
Pik3c2b	1.9e-12	1	1.90026	1.9021	566.013	297.568
Slfn2	2e-12	1	0.472063	0.471101	157.242	333.787
Fam20c	2.01e-12	1	0.680559	0.680036	252.605	371.462
Apopt1	2.01e-12	1	0.729526	0.729222	394.661	541.212
Gpsm1	2.1e-12	1	1.52543	1.52663	407.648	267.021
Otud7b	2.1e-12	1	1.24965	1.24974	2324.22	1859.76
Slc6a8	2.14e-12	1	1.7356	1.73624	1214	699.207
Plscr2	2.18e-12	1	0.650942	0.650627	438.514	673.993
Chd4	2.24e-12	1	1.38382	1.38386	8790.73	6352.32
Slc31a2	2.27e-12	1	2.08986	2.09476	283.6	135.38
5430416N02Rik	2.27e-12	1	0.614855	0.614453	357.416	581.688
Spg11	2.29e-12	1	1.27725	1.27737	1829.84	1432.51
Rrm2	2.4e-12	1	1.75832	1.75998	487.079	276.748
Ndufv2	2.5e-12	1	0.786602	0.786535	1521.74	1934.75
Rlim	2.54e-12	1	1.2613	1.26135	4211.96	3339.24
Anxa7	2.63e-12	1	1.27017	1.27024	2887.83	2273.44
Phlda1	2.64e-12	1	0.651574	0.651206	374.409	574.952
Mtap	2.8e-12	1	0.657854	0.65777	1644.97	2500.83
Serpinh1	2.9e-12	1	1.23503	1.23512	2022.15	1637.2
Zswim8	3.19e-12	1	1.51233	1.51259	1808.72	1195.78
Tmem260	3.25e-12	1	2.00912	2.01452	228.558	113.45
Chp1	3.3e-12	1	1.41622	1.41635	2774.39	1958.82
Slc33a1	3.45e-12	1	1.41022	1.41051	1228.07	870.653
Fkbp11	3.5e-12	1	0.612478	0.612309	854.521	1395.58
Aldh1l1	3.6e-12	1	1.9493	1.957	146.507	74.8579
Nckap1	3.81e-12	1	1.24771	1.24775	4256.92	3411.66
C230029F24Rik	3.84e-12	1	0.119485	0.112138	8.15783	72.8272
Rpl7a	3.86e-12	1	0.759427	0.759423	28697.1	37788.1
Fhl2	3.87e-12	1	1.28885	1.28896	2025.73	1571.59
Ptpn2	3.88e-12	1	0.73124	0.73106	662.919	906.795
Zfp57	4.13e-12	1	0.655477	0.655293	742.355	1132.87
Kpna7	4.13e-12	1	17.9178	20.6322	78.1378	3.77765
Gnpnat1	4.15e-12	1	0.739588	0.739389	589.361	797.096
Zfp260	4.18e-12	1	1.30404	1.30423	1304.34	1000.09
Dnajb11	4.25e-12	1	1.4227	1.42286	2309.31	1623
Fabp5	4.38e-12	1	2.86429	2.88974	128.629	44.5057
Ttyh2	4.46e-12	1	1.39709	1.39735	1291.85	924.501
Rrm1	4.46e-12	1	1.32522	1.32559	713.921	538.566
Capza1	4.52e-12	1	1.31542	1.31551	2608.85	1983.14
Prpf6	4.72e-12	1	1.37894	1.37907	2415.92	1751.85
Zfp593	4.72e-12	1	0.521726	0.520302	106.186	204.095
Ahcy	4.72e-12	1	0.830457	0.830409	1812.85	2183.08
Rai14	4.72e-12	1	0.603399	0.603326	1989.68	3297.87
Wdr77	4.95e-12	1	0.66216	0.661996	827.777	1250.43
Tmem59	5.86e-12	1	1.47214	1.4723	2551.89	1733.27
Zbtb20	5.94e-12	1	1.29357	1.2937	1734	1340.34
Asah1	6.2e-12	1	1.29139	1.29142	6671.58	5166.07
Pmf1	6.4e-12	1	0.613489	0.612522	148.9	243.099
Phf2	6.48e-12	1	1.43505	1.43551	812.97	566.324
Mov10	6.63e-12	1	1.55607	1.55649	1261.52	810.485
Rin2	6.66e-12	1	1.56331	1.56417	623.154	398.388
Rbm10	6.76e-12	1	1.28202	1.28222	1099.89	857.8
Btbd11	6.83e-12	1	0.633307	0.632627	207.145	327.442
Ctps	7.26e-12	1	0.676214	0.675955	512.612	758.356
Zfp266	7.4e-12	1	1.20831	1.20841	1568.05	1297.61
Rrp15	7.48e-12	1	0.509165	0.508383	193.899	381.413
Pacs2	7.55e-12	1	1.20904	1.20914	1495.66	1236.96
Gm20544	7.59e-12	1	3.61265	3.65127	150.096	41.1006
Hipk3	8.09e-12	1	1.28181	1.28191	2156.77	1682.47
G530011O06Rik	8.19e-12	1	0.511973	0.510245	87.566	171.625
Fbxo38	8.39e-12	1	1.25531	1.25545	1428.41	1137.77
Ssh1	8.57e-12	1	1.34268	1.34306	733.093	545.836
Sertad2	8.68e-12	1	1.35597	1.35614	1761.11	1298.62
Cpt2	9.02e-12	1	1.62419	1.62574	398.91	245.368
Ltbp3	9.22e-12	1	1.40463	1.40466	10998.8	7830.19
Clstn1	9.48e-12	1	1.31653	1.31666	1994.29	1514.66
Gm37019	1e-11	1	3.23226	3.26507	134.984	41.335
Thop1	1.02e-11	1	0.694507	0.694306	642.036	924.72
Cttnbp2nl	1.04e-11	1	1.70362	1.70382	3639.77	2136.24
Ciart	1.06e-11	1	0.492234	0.49177	327.202	665.365
Rab12	1.1e-11	1	1.29521	1.29542	1076.47	830.977
Hgfac	1.1e-11	1	0.753126	0.753011	982.539	1304.82
Agpat5	1.15e-11	1	0.61574	0.615486	566.586	920.557
Cenpv	1.19e-11	1	0.704894	0.704521	338.543	480.534
Itgb4	1.23e-11	1	1.40112	1.40139	1271.08	907.009
Abhd13	1.25e-11	1	1.49986	1.50035	925.427	616.805
Ybx3	1.27e-11	1	0.590317	0.590261	2610.59	4422.78
Atp6ap2	1.28e-11	1	1.58651	1.58683	1811.21	1141.4
Degs2	1.32e-11	1	0.507485	0.505581	79.4828	157.221
Pdk4	1.34e-11	1	0.465483	0.463885	94.3096	203.315
B3gnt3	1.35e-11	1	1.42582	1.42594	3095.28	2170.7
Slc39a9	1.38e-11	1	2.17721	2.18003	553.407	253.848
Ficd	1.4e-11	1	1.77321	1.77678	233.594	131.466
Pbx2	1.45e-11	1	1.40153	1.40188	968.448	690.816
Otud1	1.48e-11	1	0.595547	0.594703	173.313	291.435
Rnf183	1.49e-11	1	2.41746	2.4293	176.787	72.7669
Pura	1.54e-11	1	1.42281	1.42298	2168.81	1524.13
Stx5a	1.55e-11	1	1.29993	1.30003	2338.73	1798.97
RP24-127M20.6	1.56e-11	1	0.161089	0.151021	7.63774	50.6303
Dis3	1.6e-11	1	0.581382	0.581022	410.435	706.409
Psmb10	1.6e-11	1	0.493497	0.491739	86.0967	175.097
Reep6	1.68e-11	1	0.608162	0.607848	461.132	758.637
Gpx4	1.7e-11	1	0.644487	0.644463	5928.64	9199.35
Dars	1.74e-11	1	0.813776	0.813701	1228.9	1510.26
Skiv2l	1.74e-11	1	1.32627	1.32642	1822.37	1373.9
Wsb2	1.75e-11	1	1.30307	1.30321	1655.84	1270.58
St3gal2	1.86e-11	1	1.59996	1.60069	807.473	504.45
Cct3	1.87e-11	1	0.747357	0.74732	3059.15	4093.5
2200002D01Rik	1.91e-11	1	0.665652	0.665453	680.071	1021.97
Cacna1a	1.92e-11	1	2.69206	2.70368	239.405	88.5415
Rgl1	2.02e-11	1	1.56608	1.5672	481.36	307.143
Chrd	2.06e-11	1	2.19787	2.21255	109.7	49.5751
Epb4.1l4a	2.09e-11	1	1.77484	1.77529	1881.47	1059.8
Chmp4b	2.09e-11	1	1.34801	1.34811	2659.72	1972.92
Rps5	2.11e-11	1	0.706688	0.706682	20525.9	29045.4
Atp6v1b2	2.19e-11	1	1.31619	1.31634	1708.84	1298.17
Ntn4	2.19e-11	1	1.87009	1.87308	331.481	176.967
Mum1l1	2.2e-11	1	1.56654	1.56799	373.916	238.465
Rab5c	2.23e-11	1	1.23578	1.23585	2530.2	2047.33
Mrpl57	2.29e-11	1	0.592281	0.591565	204.481	345.668
Son	2.4e-11	1	1.25334	1.25337	6745.7	5382.05
D430042O09Rik	2.44e-11	1	1.37071	1.37111	768.119	560.215
Zzef1	2.47e-11	1	1.37628	1.37645	1879.91	1365.77
Rpl21	2.58e-11	1	0.780144	0.78014	22213.9	28474.3
Eif1a	2.6e-11	1	0.785141	0.785066	1367.11	1741.4
Cacnb3	2.72e-11	1	1.35083	1.35093	2991.64	2214.5
Tbcc	2.72e-11	1	1.67208	1.67463	268.728	160.466
Tmbim6	2.8e-11	1	1.43183	1.43189	6468.63	4517.54
Lincpint	2.85e-11	1	0.549525	0.548603	162.93	296.998
Csnk1d	2.87e-11	1	1.24095	1.24102	2565.4	2067.16
Mfsd11	2.93e-11	1	1.5338	1.53476	518.626	337.916
Nlgn2	3.04e-11	1	1.33694	1.33712	1516.33	1134.03
Osbpl11	3.04e-11	1	1.32194	1.32235	633.029	478.712
Ncl	3.06e-11	1	0.640936	0.640868	2061.81	3217.23
Itgav	3.07e-11	1	1.46894	1.46898	9644.23	6565.24
Mybbp1a	3.09e-11	1	0.551354	0.551295	2534.52	4597.41
Rpgrip1l	3.16e-11	1	1.95806	1.96175	309.539	157.782
Ubr1	3.18e-11	1	1.30895	1.30913	1352.44	1033.08
Gm8730	3.22e-11	1	0.73471	0.734698	9917.76	13499.1
Copa	3.24e-11	1	1.24329	1.24332	6868.63	5524.43
N4bp1	3.25e-11	1	1.25724	1.25741	1108.32	881.43
Ccnf	3.35e-11	1	1.55411	1.55565	340.856	219.106
Tsr1	3.35e-11	1	0.567273	0.566981	510.972	901.223
Wdtc1	3.38e-11	1	1.47571	1.4762	869.201	588.807
Rc3h2	3.4e-11	1	1.26083	1.26094	1778.84	1410.73
Nlrc3	3.41e-11	1	0.561294	0.559978	113.41	202.533
Jag2	3.55e-11	1	0.770985	0.770898	1227.19	1591.9
Adap1	3.58e-11	1	0.550512	0.549265	120.351	219.12
Npm3	3.59e-11	1	0.577027	0.576723	487.7	845.648
Rbpsuh-rs3	3.63e-11	1	0.549432	0.548412	147.28	268.566
Ciao1	3.7e-11	1	1.35767	1.35802	834.682	614.629
Msln	3.77e-11	1	0.621544	0.621526	8080.6	13001.2
Nfil3	3.91e-11	1	1.44062	1.44103	961.86	667.48
Gatm	3.91e-11	1	0.700423	0.700204	581.117	829.929
Atp5c1	3.96e-11	1	0.857466	0.857446	3737.78	4359.2
RP23-480P21.3	4e-11	1	0.480743	0.479644	137.683	287.063
Ints3	4.01e-11	1	1.25643	1.25656	1467.86	1168.15
Helz	4.01e-11	1	1.2781	1.27827	1219.42	953.958
Hmgcs1	4.02e-11	1	1.45225	1.45255	1311.92	903.181
Taf1d	4.1e-11	1	0.655631	0.655483	924.583	1410.54
Gnal	4.15e-11	1	2.13347	2.14722	107.607	50.1093
Hspb11	4.17e-11	1	0.571668	0.571222	333.361	583.6
Med13	4.19e-11	1	1.24997	1.25005	2528.13	2022.43
Pon2	4.19e-11	1	1.38823	1.38874	645.444	464.768
Man1b1	4.24e-11	1	1.2833	1.28343	1806.34	1407.43
Rock1	4.27e-11	1	1.4228	1.42303	1617.74	1136.82
Cd93	4.3e-11	1	2.72929	2.77133	69.262	24.9859
Gsn	4.39e-11	1	1.30743	1.30748	5060.21	3870.21
Arhgap12	4.46e-11	1	1.1923	1.19236	2214.58	1857.31
Mycbp2	4.46e-11	1	0.821158	0.821113	1962.08	2389.54
Mrps17	4.54e-11	1	0.780109	0.779966	724.942	929.457
Dgcr2	4.82e-11	1	1.33464	1.33483	1453.76	1089.1
Slc25a12	4.83e-11	1	1.28864	1.28892	829.677	643.699
Gng10	4.85e-11	1	0.622587	0.622145	322.765	518.8
Pja2	4.95e-11	1	1.3901	1.39024	2468.72	1775.75
Rps27l	5.14e-11	1	0.562772	0.562503	557.422	990.973
Fgfbp1	5.6e-11	1	0.362228	0.360783	96.7965	268.313
Pank3	5.6e-11	1	1.55987	1.56018	1671.1	1071.09
Sars	5.7e-11	1	0.880458	0.880452	10705.8	12159.4
Spidr	5.82e-11	1	0.68651	0.686331	732.647	1067.49
Stradb	6.09e-11	1	2.26038	2.27474	121.378	53.3533
Dlgap4	6.09e-11	1	1.34219	1.34237	1495.88	1114.35
Ganab	6.34e-11	1	1.3581	1.35819	3638.77	2679.13
Fbln2	6.56e-11	1	1.10755	1.10756	16564	14955.4
Eaf1	6.59e-11	1	1.53	1.53029	1676.43	1095.49
Eps15	6.89e-11	1	1.33162	1.33188	1029	772.589
Map3k7	7.17e-11	1	1.29781	1.29802	1118.16	861.432
Sppl2a	7.28e-11	1	1.28547	1.28563	1482.05	1152.79
Glul	7.29e-11	1	0.790574	0.79055	4287.89	5423.94
Efhd2	7.58e-11	1	1.42245	1.42305	608.761	427.784
2410089E03Rik	7.79e-11	1	1.36854	1.36868	2226.53	1626.77
Mt1	8.46e-11	1	0.38811	0.388058	2783.88	7173.89
Naglu	9.13e-11	1	1.58468	1.58582	492.505	310.564
Upp1	9.17e-11	1	1.71746	1.7196	351.597	204.461
Cxcl16	9.28e-11	1	1.32086	1.32112	984.252	745.009
Ptrh1	9.51e-11	1	0.507459	0.507035	357.553	705.194
Ppp2ca	9.51e-11	1	1.30569	1.30574	4595.24	3519.25
Spry2	9.66e-11	1	1.55801	1.55851	1051.03	674.379
6430548M08Rik	9.84e-11	1	1.96804	1.97564	153.054	77.466
Tm9sf3	1.04e-10	1	1.35641	1.35648	4213.95	3106.53
Pde9a	1.05e-10	1	2.97306	3.0026	121.879	40.5846
Lrtm2	1.07e-10	1	3.82199	3.96222	48.4473	12.2198
Aggf1	1.11e-10	1	1.41853	1.41938	423.138	298.112
Nrip2	1.12e-10	1	0.562457	0.561137	112.992	201.371
Gpatch4	1.13e-10	1	0.579614	0.578384	120.149	207.739
Nbas	1.14e-10	1	1.38151	1.38182	1044.64	755.987
Muc2	1.15e-10	1	0.296896	0.29478	59.5397	202.004
Gm15298	1.2e-10	1	0.289666	0.285042	26.598	93.3376
Stmn1	1.22e-10	1	0.652575	0.652229	397.884	610.043
Atpif1	1.27e-10	1	0.736834	0.736762	1635.94	2220.46
Ttbk2	1.3e-10	1	1.46039	1.4609	801.648	548.732
Atf4	1.31e-10	1	0.846058	0.84605	10500.9	12411.7
Gm29170	1.31e-10	1	0.40011	0.394379	25.0777	63.6031
Asap2	1.32e-10	1	1.50942	1.50961	2409.69	1596.23
Tram1	1.34e-10	1	1.19982	1.19989	2232.13	1860.28
Rplp1	1.35e-10	1	0.592813	0.592808	24723.7	41706.2
Xrcc6	1.35e-10	1	0.795033	0.794911	812.332	1021.92
Fam19a5	1.37e-10	1	6.24991	6.84402	36.7442	5.36027
Ptpre	1.38e-10	1	1.49572	1.49627	817.072	546.07
Alg8	1.39e-10	1	0.445437	0.442696	54.4284	122.96
Dnmt1	1.4e-10	1	1.27812	1.27828	1375.6	1076.13
Spin1	1.41e-10	1	1.685	1.68547	1488.49	883.127
Plek	1.42e-10	1	7.01804	7.98308	30.2447	3.77985
Uqcrb	1.47e-10	1	0.817974	0.817889	1066.63	1304.13
Lhx9	1.48e-10	1	2.00304	2.008	246.792	122.899
Rdh1	1.58e-10	1	0.272589	0.265176	15.8038	59.6252
Plod2	1.62e-10	1	1.36317	1.36325	3449.87	2530.61
Orai1	1.62e-10	1	1.55589	1.55786	266.747	171.223
RP23-169H9.5	1.62e-10	1	0.268399	0.256686	9.73359	37.9492
Klc4	1.62e-10	1	1.44029	1.44068	998.161	692.838
Clns1a	1.68e-10	1	0.732945	0.732787	753.051	1027.66
Hlx	1.71e-10	1	1.88088	1.88279	528.42	280.653
Fkbp3	1.71e-10	1	0.629247	0.628946	471.79	750.133
Kif11	1.77e-10	1	0.521227	0.519382	81.8695	157.638
Nudt5	1.77e-10	1	0.794963	0.794828	735.357	925.18
Itfg3	1.82e-10	1	1.34459	1.34482	1204.35	895.544
Tmem167b	1.85e-10	1	1.20345	1.20354	1549.8	1287.69
Lamb2	1.87e-10	1	1.32053	1.32062	2938.75	2225.28
Gpi1	1.89e-10	1	1.3229	1.32291	25025.7	18917.2
Fhdc1	1.9e-10	1	0.714056	0.713965	1374.12	1924.64
Slc35f6	1.92e-10	1	1.31509	1.31542	745.637	566.839
Cc2d1a	1.94e-10	1	1.25323	1.25337	1386.4	1106.13
Sord	1.95e-10	1	1.25111	1.25119	2236.34	1787.37
Ccdc25	1.98e-10	1	1.73045	1.73197	504.325	291.181
Keap1	2.08e-10	1	1.44226	1.44275	789.883	547.481
Gzf1	2.12e-10	1	1.26087	1.26097	1883.85	1493.97
Ndufv3	2.21e-10	1	0.769311	0.769254	1905.44	2477.01
Map3k10	2.28e-10	1	1.51554	1.51703	317.136	209.047
Fam84a	2.34e-10	1	0.65827	0.657974	462.179	702.433
Thap2	2.36e-10	1	2.17995	2.18733	212.576	97.1796
BC003965	2.67e-10	1	0.706591	0.706364	555.656	786.646
Hist1h2bc	2.68e-10	1	0.731097	0.730972	954.14	1305.31
Ablim1	2.71e-10	1	1.43421	1.43464	887.097	618.34
Anp32a	2.79e-10	1	1.3818	1.38197	1836.31	1328.76
Mtmr4	2.83e-10	1	1.37231	1.37252	1474.92	1074.6
Spata2	2.84e-10	1	1.42989	1.43045	670.977	469.064
Rpl4	2.89e-10	1	0.774613	0.77461	34593.9	44659.8
Nrn1	2.96e-10	1	1.39254	1.39263	3553.28	2551.48
Aldh1a1	2.98e-10	1	0.387719	0.383704	35.552	92.6708
Ndst2	3e-10	1	1.87195	1.87717	190.679	101.573
Nup85	3.11e-10	1	0.77209	0.771888	529.247	685.656
Dscaml1	3.13e-10	1	0.078468	0.0487099	0.906718	18.8099
Med21	3.16e-10	1	0.65412	0.653953	823.94	1259.94
Mfn2	3.22e-10	1	1.2974	1.29768	846.247	652.121
Arhgap39	3.22e-10	1	0.702676	0.702423	501.919	714.559
Slc9b2	3.3e-10	1	2.13154	2.13519	402.441	188.475
Pla2g6	3.34e-10	1	1.61243	1.61361	510.93	316.635
Aen	3.4e-10	1	0.551715	0.55079	162.142	294.389
Casp6	3.41e-10	1	1.45645	1.45716	568.716	390.286
Ppa2	3.49e-10	1	0.750088	0.749843	464.988	620.117
Srpk1	3.62e-10	1	0.727671	0.727624	2565.57	3525.96
Ss18l1	3.67e-10	1	0.657628	0.657216	331.94	505.075
Kcnk6	3.72e-10	1	3.12996	3.22572	43.5935	13.5074
Fnip1	3.74e-10	1	1.20309	1.20315	2629.44	2185.46
Herc2	3.76e-10	1	1.17452	1.17459	1773.3	1509.72
Vangl2	3.85e-10	1	1.57439	1.57651	259.959	164.892
Als2cl	4.14e-10	1	0.763474	0.763383	1206.18	1580.04
Nek6	4.37e-10	1	0.779104	0.77902	1248.13	1602.18
Gm10275	4.4e-10	1	0.613681	0.613677	34870.2	56821.7
Cmss1	4.44e-10	1	0.503698	0.501882	83.3587	166.102
Fancg	4.51e-10	1	1.99539	2.00723	102.537	51.0788
Gm20342	4.59e-10	1	1.63318	1.6363	201.684	123.252
Rps26	4.6e-10	1	0.709566	0.709557	13970.9	19689.6
Dbp	4.69e-10	1	0.632931	0.632353	243.979	385.833
Arap3	4.8e-10	1	1.43624	1.43687	601.738	418.781
Sel1l	4.81e-10	1	1.42966	1.42972	6188.74	4328.64
Rcor2	4.88e-10	1	0.65488	0.654687	711.091	1086.16
Ndfip1	4.93e-10	1	1.38822	1.3885	1137.79	819.436
Mettl2	4.97e-10	1	0.730883	0.730598	419.569	574.286
Fam110c	4.98e-10	1	1.32368	1.32382	1839.44	1389.49
Nipa2	5.04e-10	1	1.48487	1.4859	427.594	287.765
Etfdh	5.09e-10	1	1.26253	1.26267	1452.51	1150.35
Frrs1l	5.1e-10	1	0.190548	0.175297	5.64429	32.2454
Cyld	5.24e-10	1	1.30284	1.30296	2009.57	1542.31
Rabepk	5.27e-10	1	0.711998	0.711757	518.683	728.74
Hnf4a	5.33e-10	1	0.714862	0.714713	835.63	1169.19
Plekhg2	5.36e-10	1	1.42487	1.4254	689.883	483.989
Arcn1	5.63e-10	1	1.25301	1.25308	2844.89	2270.32
Arfrp1	5.76e-10	1	0.657119	0.656606	266.27	405.531
Oser1	5.77e-10	1	0.714335	0.714219	1068.43	1495.95
Mnat1	5.8e-10	1	0.75825	0.758083	665.128	877.385
Txndc16	5.94e-10	1	0.662547	0.66221	403.009	608.587
Olfm1	6.06e-10	1	5.15875	5.27838	111.505	21.1167
Gm20826	6.18e-10	1	0.575061	0.574159	164.321	286.201
Pcgf5	6.2e-10	1	1.44508	1.44565	690.494	477.634
Stat3	6.21e-10	1	1.32551	1.32565	1963.14	1480.89
Eno2	6.42e-10	1	0.456564	0.453901	56.2787	124.001
Rabgap1	6.77e-10	1	1.39917	1.39934	2044.85	1461.3
Nf1	7.02e-10	1	1.31145	1.31154	2764.22	2107.62
Zbtb10	7.12e-10	1	1.41408	1.41468	588.456	415.96
Taf10	7.14e-10	1	0.707064	0.706935	976.856	1381.82
Far1	7.21e-10	1	0.689974	0.689915	2200.6	3189.68
Wwp2	7.54e-10	1	1.34591	1.34621	960.876	713.762
Ddah1	7.56e-10	1	0.455696	0.455264	348.773	766.102
Pvrl2	7.69e-10	1	1.4732	1.47343	1800.79	1222.17
Tmem67	7.75e-10	1	1.93189	1.93732	202.022	104.275
Rhot2	7.96e-10	1	1.35407	1.35442	813.409	600.555
Tfap4	8.01e-10	1	0.538748	0.538023	208.079	386.755
Slc35d2	8.13e-10	1	1.66421	1.66752	203.18	121.842
2010300C02Rik	8.14e-10	1	1.41382	1.4149	330.829	233.815
Ggta1	8.4e-10	1	1.50935	1.50966	1478.64	979.448
Wdr82	8.98e-10	1	1.26927	1.26943	1297.7	1022.27
Pea15a	9.17e-10	1	1.38825	1.38843	1866.43	1344.27
Htr1d	9.32e-10	1	0.361541	0.356318	26.4589	74.2745
Supt5	9.42e-10	1	1.16903	1.16907	2802.97	2397.61
Pkd1	9.45e-10	1	1.22329	1.22338	2046.24	1672.62
Plcb1	9.63e-10	1	3.41591	3.50716	56.4253	16.0815
2021-09-06	9.83e-10	1	0.670675	0.670458	620.058	924.832
Rfwd3	9.86e-10	1	1.37324	1.37354	1034.47	753.139
Tm9sf2	9.91e-10	1	1.44241	1.44265	1625.36	1126.65
Tbk1	9.98e-10	1	1.30066	1.30102	659.259	506.722
Cdc5l	1e-09	1	1.2103	1.21037	2228.29	1841
Prr14l	1.03e-09	1	1.22412	1.22425	1347.47	1100.65
Rpp40	1.03e-09	1	0.400203	0.39763	56.3317	141.684
Zfp592	1.03e-09	1	1.38288	1.38344	582.175	420.815
Fgf21	1.08e-09	1	0.0653792	0.0503674	1.89575	37.8269
Ap3d1	1.09e-09	1	1.34181	1.34189	3417.88	2547.06
Arl6ip1	1.1e-09	1	1.41872	1.41907	1032.39	727.507
Slc12a4	1.11e-09	1	1.19392	1.19403	1249.61	1046.55
Ppp1r21	1.13e-09	1	1.31705	1.3175	555.198	421.399
2700049A03Rik	1.14e-09	1	1.39615	1.39688	462.262	330.921
Farsb	1.15e-09	1	0.756987	0.756812	637.741	842.671
Rab5b	1.16e-09	1	1.33752	1.33766	1983.83	1483.06
Lrpprc	1.17e-09	1	0.798241	0.798168	1351.98	1693.85
Ate1	1.21e-09	1	1.39352	1.39396	767.476	550.571
Serpinb1a	1.25e-09	1	1.84135	1.84881	126.687	68.5187
Dhx32	1.25e-09	1	1.41697	1.41738	888.401	626.789
Ttc26	1.27e-09	1	1.87773	1.88151	265.67	141.196
Lpgat1	1.28e-09	1	1.48106	1.48132	1661.08	1121.35
Rpp21	1.28e-09	1	0.618294	0.617814	298.234	482.732
Ccdc88c	1.29e-09	1	0.584759	0.584027	201.516	345.052
Ptpmt1	1.3e-09	1	0.69357	0.693101	275.547	397.561
Utp14b	1.35e-09	1	0.63754	0.637222	441.018	692.1
Sec61a1	1.36e-09	1	1.12866	1.12868	4558.46	4038.76
Cnn3	1.38e-09	1	1.32757	1.32764	4127.33	3108.78
Tbca	1.38e-09	1	0.748903	0.748777	907.221	1211.61
Gm26869	1.4e-09	1	0.599759	0.598929	175.63	293.246
Slc25a48	1.4e-09	1	2.87891	2.92474	72.8597	24.9049
Tbc1d1	1.41e-09	1	1.36414	1.3643	1869.75	1370.48
Inpp5f	1.42e-09	1	1.25859	1.25885	753.252	598.363
Rnf40	1.42e-09	1	1.24003	1.24015	1456.26	1174.25
Eno3	1.43e-09	1	0.671213	0.670872	393.088	585.94
Zdhhc2	1.46e-09	1	1.75891	1.76177	283.561	160.948
Mall	1.48e-09	1	3.19225	3.20392	365.817	114.171
Ola1	1.5e-09	1	0.721951	0.721837	1068.43	1480.16
Dusp8	1.53e-09	1	2.6547	2.66922	184.838	69.2418
Srsf2	1.54e-09	1	0.698671	0.698599	1771.06	2535.16
Trib2	1.57e-09	1	1.78496	1.79066	149.823	83.6649
Myo10	1.59e-09	1	1.33065	1.3307	5140.87	3863.27
Wdr74	1.62e-09	1	0.680576	0.680355	598.455	879.626
Cbr1	1.62e-09	1	1.82793	1.82869	1215.28	664.557
Cfap45	1.65e-09	1	2.94035	2.98186	84.6924	28.3959
Dock5	1.68e-09	1	0.806164	0.806063	934.012	1158.74
Ankfy1	1.69e-09	1	1.35644	1.35658	2082.47	1535.08
Cyb5r1	1.7e-09	1	0.718333	0.718279	2274.38	3166.43
Hist1h2ai	1.74e-09	1	0.479855	0.478816	145.594	304.083
Eno1	1.79e-09	1	0.593158	0.59315	18417.4	31050.2
Simc1	1.79e-09	1	0.614005	0.613185	175.459	286.15
Sh2d4a	1.79e-09	1	0.513861	0.512693	129.664	252.917
Naa35	1.81e-09	1	1.38246	1.38307	520.878	376.606
Gm10094	1.81e-09	1	2.26301	2.26386	2029.54	896.487
Ostn	1.82e-09	1	0.11969	0.095027	2.05138	21.6826
Ptbp3	1.85e-09	1	1.27862	1.27867	3851.97	3012.47
Srxn1	1.87e-09	1	0.481673	0.481163	297.416	618.129
Glce	1.91e-09	1	1.22817	1.22828	1559.99	1270.06
Dnttip2	1.92e-09	1	0.838697	0.838665	2518.07	3002.48
Gipc1	1.94e-09	1	1.28389	1.28407	1221.37	951.171
Trmt10c	1.97e-09	1	0.713699	0.713509	650.463	911.644
Gstp1	1.97e-09	1	0.807968	0.807946	4158.26	5146.71
Rab22a	2.06e-09	1	1.3216	1.32174	1799.46	1361.43
Trim34a	2.11e-09	1	2.28969	2.30992	89.4512	38.7191
Rbp2	2.12e-09	1	2.92992	2.96144	110.157	37.1903
Pop1	2.12e-09	1	0.685729	0.685461	488.701	712.958
Ormdl3	2.16e-09	1	1.6266	1.62698	1617.83	994.373
Tbc1d2	2.18e-09	1	0.607431	0.607107	447.087	736.429
Myl12b	2.26e-09	1	1.34	1.34003	8115.48	6056.2
Kif3b	2.37e-09	1	1.32988	1.33011	1179.25	886.581
Lman2	2.44e-09	1	1.27547	1.27555	2569.05	2014.07
Mrpl24	2.51e-09	1	0.810572	0.810537	2665.4	3288.44
Src	2.52e-09	1	1.14937	1.1494	3685.5	3206.46
Polr1b	2.52e-09	1	0.613799	0.613533	542.36	884.002
Gria2	2.6e-09	1	0.11725	0.108977	7.05659	64.8347
Nolc1	2.63e-09	1	0.632527	0.632387	1004.95	1589.14
Srgap3	2.67e-09	1	1.75792	1.75844	1554.91	884.251
Pgrmc1	2.69e-09	1	1.16283	1.16286	4029	3464.75
Gnpda1	2.75e-09	1	1.58459	1.58572	497.957	314.021
Gm10025	2.8e-09	1	0.279926	0.276901	40.0439	144.641
Mis12	2.82e-09	1	1.40033	1.40112	435.832	311.057
Uggt1	2.88e-09	1	1.25863	1.25869	3187.25	2532.2
Ubap1	2.9e-09	1	1.17022	1.17027	2204.07	1883.38
Inpp4b	2.91e-09	1	0.525061	0.523253	83.5447	159.673
Prl2c5	2.92e-09	1	2.23874	2.25626	96.937	42.9581
Tmem108	3e-09	1	9.02883	9.94041	53.1982	5.34272
Taf1	3.01e-09	1	1.36279	1.363	1411.94	1035.9
Tmem132c	3.08e-09	1	0.275807	0.271772	29.6289	109.048
Ap2m1	3.13e-09	1	1.32567	1.32575	3169.99	2391.09
1700021K19Rik	3.15e-09	1	1.22992	1.23002	1774.12	1442.35
Il1r1	3.18e-09	1	1.36431	1.36495	473.196	346.674
Ano6	3.18e-09	1	1.56522	1.56543	2573.16	1643.74
Ccl9	3.23e-09	1	0.258187	0.254956	35.5752	139.564
1700001C19Rik	3.27e-09	1	2.98826	3.0541	56.0418	18.343
Abca7	3.33e-09	1	1.42928	1.4296	1169.68	818.182
Ccng1	3.35e-09	1	1.21556	1.21567	1425.26	1172.4
Mcm3ap	3.39e-09	1	1.46323	1.46379	746.933	510.271
Rnf11	3.49e-09	1	1.25777	1.25787	1979.29	1573.52
Ryr2	3.53e-09	1	3.49657	3.57852	66.2421	18.5038
Slc25a22	3.68e-09	1	0.622748	0.621589	122.989	197.869
Cish	3.69e-09	1	2.30549	2.3143	208.527	90.0983
Add1	3.69e-09	1	1.3393	1.33938	3705.35	2766.47
Bola2	3.82e-09	1	0.617586	0.617326	551.893	894.012
U2af2	4.1e-09	1	0.809325	0.80925	1244.83	1538.26
Erp44	4.1e-09	1	1.2317	1.23183	1399.47	1136.09
Nek9	4.15e-09	1	1.32128	1.32144	1641.69	1242.35
Myo5c	4.27e-09	1	0.704473	0.704335	918.236	1303.7
Fbxl19	4.33e-09	1	1.27588	1.27615	806.449	631.938
Timm10	4.4e-09	1	0.496353	0.495194	130.8	264.148
Phpt1	4.42e-09	1	0.703456	0.703053	314.703	447.627
Gnb2l1	4.48e-09	1	0.675911	0.675908	44458.1	65775.4
RP24-448C16.7	4.51e-09	1	0.261046	0.251811	12.2349	48.6176
Ccdc58	4.71e-09	1	0.590816	0.590556	565.068	956.848
Pkm	4.78e-09	1	0.907189	0.907188	66634.6	73451.8
Vasp	4.93e-09	1	1.20614	1.2062	2478.39	2054.71
Eif3i	4.99e-09	1	0.750164	0.750112	2183.73	2911.21
Cad	5.18e-09	1	0.680173	0.680047	1043.41	1534.32
Vimp	5.2e-09	1	1.26676	1.26701	814.234	642.641
Dhx38	5.32e-09	1	1.22264	1.22273	1747.01	1428.78
Sccpdh	5.34e-09	1	0.629396	0.629034	391.171	621.866
Tspan33	5.39e-09	1	3.68748	3.74572	105.047	28.0371
Ubxn4	5.39e-09	1	1.16068	1.16075	1558.64	1342.79
Anapc16	5.4e-09	1	0.613465	0.613139	441.57	720.185
Ppm1k	5.44e-09	1	1.50524	1.50712	245.73	163.042
Rpl10a	5.72e-09	1	0.699296	0.699287	14057.5	20102.7
Sec24d	6.08e-09	1	1.58252	1.58277	2316.1	1463.32
Prss27	6.17e-09	1	2.41568	2.43096	136.865	56.295
Mcmdc2	6.19e-09	1	0.370379	0.368886	94.5241	256.259
Arpc1a	6.24e-09	1	1.50632	1.50656	1921.98	1275.74
Cd320	6.32e-09	1	0.688072	0.687672	325.876	473.888
Bbip1	7.05e-09	1	0.711858	0.711427	288.629	405.709
Rundc3b	7.13e-09	1	0.677281	0.676849	307.557	454.4
Dnajc21	7.17e-09	1	0.722355	0.722091	460.925	638.324
Reps1	7.2e-09	1	0.76708	0.766887	564.744	736.414
2810403D21Rik	7.22e-09	1	0.660878	0.66028	227.453	344.484
Pter	7.28e-09	1	0.453483	0.451985	100.203	221.707
Col4a1	7.41e-09	1	1.17645	1.17647	7756.05	6592.66
Ktn1	7.45e-09	1	1.27374	1.27382	2667.49	2094.08
Ep300	7.78e-09	1	1.33982	1.33993	2524.08	1883.74
Rpl3	7.93e-09	1	0.753612	0.753608	26880.6	35669.3
Adamts15	7.95e-09	1	2.70457	2.73651	88.7458	32.4239
Appbp2	8.15e-09	1	1.34491	1.34507	1671.18	1242.44
F2r	8.42e-09	1	1.32874	1.32877	10777.7	8111.07
Vdac1	8.43e-09	1	0.753519	0.753481	2975.58	3949.12
Hs1bp3	8.49e-09	1	1.34145	1.34164	1396.37	1040.79
BC030336	8.51e-09	1	1.75794	1.75939	559.409	317.952
Atp6v1a	8.6e-09	1	1.42768	1.42779	3423.18	2397.54
Mipol1	8.66e-09	1	0.754049	0.753746	371.687	493.123
Inpp5j	8.67e-09	1	1.86908	1.871	513.391	274.389
Lsm4	8.67e-09	1	0.679454	0.679134	413.723	609.196
Ext2	8.69e-09	1	1.36588	1.36618	1010.72	739.814
Lamp2	8.78e-09	1	1.35226	1.35231	5811	4297.07
Gm26811	8.84e-09	1	0.404543	0.401333	45.2277	112.709
Snap25	8.89e-09	1	0.370775	0.36387	20.1397	55.366
Pygl	8.93e-09	1	0.507309	0.506432	172.744	341.11
Trap1	9.09e-09	1	0.803608	0.803531	1250.68	1556.48
Rrp8	9.24e-09	1	0.699574	0.699069	252.816	361.65
Clcn7	9.47e-09	1	1.45422	1.45454	1256.64	863.942
Ptpn11	9.87e-09	1	1.29771	1.29781	2503.33	1928.9
Slc35a5	9.93e-09	1	1.51916	1.52035	403.181	265.186
4930503L19Rik	1.01e-08	1	1.7993	1.80124	452.769	251.361
Sec23a	1.02e-08	1	1.41049	1.41069	1767.85	1253.18
Rdh10	1.02e-08	1	1.1897	1.18972	7858.65	6605.45
Tnip3	1.02e-08	1	2.90712	2.91907	283.045	96.9574
Sema7a	1.03e-08	1	2.92971	2.94698	200.03	67.8696
Ammecr1l	1.05e-08	1	1.42542	1.42598	657.039	460.76
4932411N23Rik	1.06e-08	1	0.235756	0.220891	6.89181	31.2353
Atp6v1e1	1.07e-08	1	1.31905	1.31921	1552.5	1176.84
Ndufa1	1.08e-08	1	1.51022	1.51138	402.776	266.492
Wwtr1	1.08e-08	1	1.18731	1.18732	7077.19	5960.61
Fryl	1.08e-08	1	1.2229	1.22296	2855.55	2334.95
Mrps30	1.1e-08	1	0.760742	0.760547	565.787	743.924
Spata5l1	1.1e-08	1	0.587804	0.586019	82.233	140.332
Mcm6	1.11e-08	1	0.812493	0.812398	973.236	1197.98
Pik3cb	1.14e-08	1	0.781572	0.781371	515.798	660.122
Gm10709	1.18e-08	1	0.734761	0.734725	3210.8	4370.08
Lgalsl	1.19e-08	1	0.693583	0.693138	290.048	418.461
RP24-285I4.2	1.2e-08	1	0.436036	0.435087	157.148	361.2
Iars2	1.2e-08	1	1.2047	1.20483	1210.01	1004.3
Nol9	1.21e-08	1	0.683012	0.682746	494.243	723.91
Med25	1.25e-08	1	1.44799	1.44848	804.883	555.669
Ip6k1	1.27e-08	1	1.26226	1.26239	1438.21	1139.27
Rpl19	1.33e-08	1	0.750176	0.750172	32369.5	43149.4
Bcas2	1.37e-08	1	0.863547	0.863504	1662.7	1925.53
Kidins220	1.4e-08	1	1.25322	1.25327	3724.79	2972.06
Rpl12	1.42e-08	1	0.542617	0.542567	3046.11	5614.27
Cenpb	1.43e-08	1	1.16349	1.16353	2968.2	2551.03
Trmt13	1.44e-08	1	0.693968	0.693455	251.123	362.138
Gnai2	1.44e-08	1	1.32475	1.32482	3636.61	2744.99
Myo6	1.48e-08	1	1.36898	1.36912	2154.1	1573.35
Dennd1b	1.48e-08	1	1.29709	1.2972	2272.48	1751.84
Tmem131	1.53e-08	1	1.465	1.46514	3172.02	2165
Ttc28	1.57e-08	1	1.60256	1.60425	347.125	216.374
Tlk1	1.6e-08	1	1.23391	1.23405	1305.02	1057.51
Unc119b	1.61e-08	1	1.38887	1.38912	1312.13	944.573
Gtf2a1	1.61e-08	1	1.41273	1.41318	788.162	557.718
Cul4b	1.62e-08	1	1.22851	1.22864	1290.95	1050.72
Nhlrc3	1.63e-08	1	1.37605	1.37632	1173.2	852.418
Slc27a3	1.66e-08	1	0.456922	0.454703	67.6062	148.694
Htr6	1.69e-08	1	3.79599	3.8682	91.0171	23.5221
2610002M06Rik	1.7e-08	1	1.48011	1.48116	411	277.482
Nus1	1.74e-08	1	1.40973	1.41005	1105.09	783.72
Cyp26b1	1.77e-08	1	2.69652	2.73224	78.8533	28.8539
Ifrd2	1.79e-08	1	0.627337	0.626986	404.581	645.286
Flii	1.82e-08	1	1.20679	1.20684	3272.93	2711.99
Rdx	1.84e-08	1	1.35644	1.35655	2708.34	1996.48
Gnai1	1.85e-08	1	0.495948	0.492915	49.7745	100.99
Ap2b1	1.89e-08	1	1.26896	1.26904	2510.39	1978.17
Cdkn2aipnl	2.11e-08	1	0.773962	0.773883	1343.45	1735.98
Lmf1	2.15e-08	1	0.726334	0.726117	557.138	767.288
Dync1i2	2.17e-08	1	1.22947	1.22953	2789.51	2268.75
Usp38	2.22e-08	1	1.43806	1.43846	962.442	669.075
Gm10499	2.22e-08	1	0.565112	0.564447	224.101	397.035
Hebp1	2.26e-08	1	0.670247	0.669576	199.995	298.694
Rras	2.3e-08	1	1.51666	1.51752	552.677	364.193
Rnf215	2.36e-08	1	2.08988	2.09584	232.666	111.008
RP23-370G17.4	2.41e-08	1	0.406933	0.402353	31.6497	78.6764
Runx1	2.43e-08	1	1.59826	1.59846	2924.46	1829.54
Mrps22	2.45e-08	1	0.711812	0.711493	391.663	550.484
Cyhr1	2.49e-08	1	1.2318	1.2319	1775.58	1441.33
Rgl2	2.49e-08	1	1.47571	1.47621	864.129	585.368
Dnm2	2.52e-08	1	1.30041	1.30051	2430.92	1869.21
Bysl	2.52e-08	1	0.570157	0.56949	222.978	391.547
Tubb2a	2.54e-08	1	0.528994	0.528172	183.902	348.194
Chm	2.6e-08	1	1.32087	1.32113	999.562	756.595
Arid1b	2.73e-08	1	1.31269	1.31283	1777.51	1353.95
Rhox8	2.75e-08	1	0.228435	0.226271	49.0228	216.689
Thtpa	2.81e-08	1	1.55274	1.55446	304.429	195.839
Aamp	2.86e-08	1	1.31434	1.31448	1735.08	1319.97
Anxa6	2.87e-08	1	1.27837	1.2785	1651.32	1291.61
Azi2	2.91e-08	1	1.29406	1.29439	702.843	542.988
Rbl1	3.01e-08	1	1.42621	1.42726	349.696	245.008
Soga1	3.02e-08	1	1.38561	1.38584	1366.94	986.354
Tmed7	3.03e-08	1	1.26866	1.26875	2150.24	1694.76
Wisp1	3.08e-08	1	0.226683	0.219822	15.0471	68.487
Anxa1	3.09e-08	1	1.16445	1.16449	2923.87	2510.85
Ak2	3.36e-08	1	0.803094	0.802956	696.878	867.893
Pkd2	3.38e-08	1	1.30442	1.30475	748.525	573.691
Nifk	3.39e-08	1	0.787485	0.78728	494.276	627.831
Steap1	3.41e-08	1	0.543674	0.543344	456.608	840.376
Pnpla8	3.44e-08	1	1.26202	1.26217	1374.94	1089.34
Setx	3.46e-08	1	1.18086	1.18091	2563.13	2170.46
Tmem201	3.58e-08	1	0.619818	0.619504	456.098	736.237
Erlin2	3.59e-08	1	1.48098	1.48123	1702.28	1149.23
Iqgap2	3.59e-08	1	1.56814	1.5688	820.761	523.174
Ubn1	3.73e-08	1	1.45496	1.45529	1233.26	847.428
Camk1d	3.73e-08	1	0.694511	0.694282	564.248	812.712
Copb1	3.87e-08	1	1.20147	1.20152	2649.16	2204.83
Hectd3	3.87e-08	1	1.42258	1.42323	567.066	398.434
Mmp15	3.93e-08	1	1.68288	1.68406	594.105	352.778
Etv5	3.98e-08	1	0.805895	0.805742	619.652	769.048
Chmp1a	3.99e-08	1	1.43987	1.44009	1684.72	1169.87
Bcas3	4.01e-08	1	1.33281	1.33336	489.315	366.977
Tuba4a	4.02e-08	1	0.798084	0.797999	1146.28	1436.44
Rhob	4.03e-08	1	1.38016	1.38034	1761.82	1276.36
Hr	4.12e-08	1	0.333965	0.32594	16.4303	50.4297
Gtf2ird1	4.18e-08	1	1.18898	1.18907	1554.29	1307.15
Akr1c12	4.22e-08	1	0.722793	0.722573	552.869	765.143
Rnf19a	4.28e-08	1	0.859245	0.859193	1435.39	1670.63
Tspan9	4.32e-08	1	1.3317	1.33196	1043.41	783.359
Klf7	4.38e-08	1	1.47736	1.47779	1004.69	679.857
Fam179b	4.39e-08	1	1.22486	1.225	1221.09	996.808
Rbm47	4.44e-08	1	1.4645	1.46475	1682.23	1148.47
Alkbh1	4.45e-08	1	0.72303	0.722724	397.32	549.757
Vwa8	4.53e-08	1	1.31971	1.32005	745.874	565.03
Tor1b	4.6e-08	1	1.44038	1.44081	891.126	618.485
Lima1	4.6e-08	1	1.23852	1.23858	2653.26	2142.17
Rab4b	4.61e-08	1	1.58714	1.58973	219.657	138.169
Slc12a2	4.72e-08	1	1.2356	1.23565	3409.82	2759.52
Kcnn3	4.78e-08	1	1.27842	1.27855	1673.15	1308.63
Rcl1	4.85e-08	1	0.515967	0.51547	305.027	591.754
Uso1	4.87e-08	1	1.34873	1.34896	1229.15	911.177
Angptl6	4.87e-08	1	0.499091	0.498723	412.809	827.743
Cct5	4.89e-08	1	0.769685	0.769667	6232.48	8097.64
Rbsn	5.07e-08	1	1.24714	1.24733	987.423	791.626
Paqr3	5.08e-08	1	0.701158	0.700796	351.502	501.579
Pold2	5.08e-08	1	0.640056	0.639846	665.693	1040.4
Gm10175	5.09e-08	1	0.748725	0.748641	1349.97	1803.23
Gla	5.1e-08	1	1.28361	1.28404	509.884	397.091
Mrpl54	5.16e-08	1	0.585823	0.585073	196.463	335.8
Abhd5	5.26e-08	1	1.47791	1.47896	408.172	275.982
Htra1	5.26e-08	1	0.836475	0.836425	1648.4	1970.77
Erbb2ip	5.44e-08	1	1.3378	1.33787	4108.15	3070.67
Nsa2	5.48e-08	1	0.82603	0.826012	4782.76	5790.19
Fuca2	5.58e-08	1	1.51393	1.51591	239.178	157.775
Vegfa	5.59e-08	1	1.17978	1.17978	35653.1	30220.1
S100a4	5.81e-08	1	0.443314	0.441497	82.1902	186.175
Dph3	6.08e-08	1	0.730305	0.729956	342.839	469.675
Pitrm1	6.11e-08	1	0.85232	0.852287	2318.87	2720.77
Rcc2	6.15e-08	1	0.839443	0.839406	2173.42	2589.24
Rad21	6.22e-08	1	1.30033	1.30041	3150.73	2422.88
2021-09-09	6.33e-08	1	1.20019	1.20024	2789.57	2324.17
Rbl2	6.37e-08	1	1.47058	1.47116	722.478	491.091
Mlycd	6.4e-08	1	1.69278	1.69499	323.411	190.8
Tfpi	6.43e-08	1	2.63252	2.66541	80.3731	30.1478
Recql4	6.47e-08	1	0.576866	0.576074	187.198	324.962
Ppard	6.55e-08	1	1.61371	1.61425	1119.23	693.341
Rab3c	6.61e-08	1	0.227881	0.22047	13.9489	63.3046
[truncated: 2,531 more rows]
