# Supplementary material for: HIF2 Regulates Intestinal Wnt5a Expression
Source: Front Oncol. 2021 Nov 25;11:769385. doi: 10.3389/fonc.2021.769385 (PMC8656274; doi:10.3389/fonc.2021.769385)
Supplement: Supplementary Table 3 — Differentially Expressed Genes in HIF1-overexpessing duodenal organoids versus wild-type duodenal organoids. [file Table_3.xlsx]

## Sheet: hif1_expression_matrix.DE
GENE	PPEE	PPDE	PostFC	RealFC	C1Mean	C2Mean
Ndrg1	0	1	1.1744	1.17441	14417.5	12276.4
Hmox1	0	1	1.50373	1.50376	15083.7	10030.6
Pdk1	0	1	1.2235	1.22354	4308.46	3521.3
Pgam1	0	1	1.18772	1.18773	18507.7	15582.5
Txnrd1	0	1	1.26737	1.26746	2536.61	2001.33
Fam193b	0	1	0.678584	0.678399	793.537	1169.72
Ero1l	0	1	1.39706	1.39707	22219.6	15904.4
Cacna1h	0	1	4.19148	4.31786	73.4372	17.0001
Hspa9	0	1	1.13319	1.1332	13754.8	12138
Rps24	0	1	0.781184	0.781181	34583.1	44270.2
Atf3	0	1	1.62361	1.62379	3744.85	2306.23
Aldh9a1	0	1	1.30529	1.30541	2189.3	1677.1
Gzf1	0	1	1.27065	1.27079	1669.09	1313.43
Casp3	0	1	1.26567	1.26582	1465.25	1157.54
Hk1	0	1	1.23737	1.23741	4674.32	3777.5
Serpine1	0	1	1.35232	1.35233	27530.1	20357.5
Arhgap29	0	1	1.42068	1.421	1245.8	876.705
Kctd11	0	1	1.71711	1.71782	1175.07	684.045
Gm9843	0	1	0.838955	0.838952	29936.7	35683.5
Sprr1a	0	1	2.27995	2.28087	2137.32	937.059
Phospho1	0	1	1.93731	1.94144	296.339	152.633
Naca	0	1	0.816531	0.816513	5576.23	6829.33
Rps28	0	1	0.883067	0.883062	13264.1	15020.6
Gm10222	0	1	0.0661075	0.0612985	8.00826	130.797
Selenbp1	0	1	1.66273	1.66288	4985.07	2997.85
Fam57a	0	1	1.64337	1.64448	642.796	390.878
Neat1	0	1	0.66984	0.669833	21991.6	32831.5
Malat1	0	1	0.773426	0.773425	175395	226777
Gm28037	0	1	0.00265551	3.89e-05	0	256.736
Tagap1	1.11e-16	1	0.803742	0.803644	1086.71	1352.23
Hsp90b1	2.22e-16	1	1.36732	1.36733	40704.5	29769.3
Nos2	1.33e-15	1	2.25226	2.25707	395.771	175.341
Rars	3e-15	1	1.3128	1.31289	2874.71	2189.6
Tomm20	5.33e-15	1	0.846856	0.846842	5958.65	7036.32
Hspe1	7.88e-15	1	0.820423	0.820384	2535.39	3090.49
Eif4g2	2.45e-13	1	1.16343	1.16345	7023.47	6036.77
Usmg5	9.94e-13	1	0.787051	0.786989	1832.91	2329.02
Mrc1	1.53e-12	1	1.28367	1.28381	1767.24	1376.55
Thbs1	2.13e-12	1	0.756926	0.756885	3048.74	4028.02
Cln8	2.38e-12	1	1.29045	1.29074	869.133	673.357
Timm8b	3.17e-12	1	0.739148	0.738981	778.773	1053.85
Rps17	3.59e-12	1	0.825506	0.825495	8991.61	10892.4
Pdia4	5.94e-12	1	1.21671	1.21672	10219.5	8399.22
Tbl1xr1	1.49e-11	1	1.13458	1.13461	3367.1	2967.62
Gm12715	1.6e-11	1	0.374234	0.374082	1035.33	2767.66
Anxa5	1.79e-11	1	1.16581	1.16582	14630.3	12549.4
Rpl26	2.21e-11	1	0.835204	0.835201	27111.6	32461.2
Ptgs2	2.62e-11	1	0.903395	0.903383	4738.47	5245.26
Hspa5	3.68e-11	1	1.28552	1.28552	88974.4	69212.7
Rhoc	5.02e-11	1	1.21763	1.21768	4003.09	3287.48
Spg21	5.88e-11	1	1.22291	1.22303	1623.34	1327.31
Eif1a	7.08e-11	1	1.21743	1.21753	1864.33	1531.24
Rbm3	8.18e-11	1	0.791815	0.791756	1866.72	2357.7
Fem1b	9.56e-11	1	1.11803	1.11805	4995.55	4468.1
Tor1aip2	1.02e-10	1	1.21879	1.21883	3949.3	3240.23
Cyp2s1	1.19e-10	1	1.13121	1.13123	4563.79	4034.34
Golgb1	1.44e-10	1	0.874192	0.874162	2447.68	2800.03
Gm4204	1.85e-10	1	0.0203785	0.000304222	0	32.8607
Ninj1	1.88e-10	1	1.32326	1.32364	765.977	578.687
Sdf2l1	3.08e-10	1	1.29325	1.29341	1624.48	1255.96
Pank4	5.12e-10	1	0.734033	0.733688	381.372	519.805
Thbd	5.63e-10	1	0.843841	0.843805	2495.5	2957.44
Alg2	6.11e-10	1	1.27739	1.27768	837.147	655.208
Ppp1r3b	6.34e-10	1	1.3893	1.38997	542.881	390.568
Tcirg1	7.69e-10	1	0.811656	0.811538	873.895	1076.84
Rnf19a	9.68e-10	1	1.19651	1.1966	1757.99	1469.15
Dhrs7	1.01e-09	1	1.64104	1.6426	453.507	276.087
Aldh1l2	1.08e-09	1	1.18805	1.1881	2936.63	2471.7
Cdkn1a	1.37e-09	1	1.32473	1.32497	1211.91	914.663
Acadl	1.63e-09	1	1.23957	1.23975	1110.75	895.945
Hif1a	1.71e-09	1	1.40933	1.40938	9374.63	6651.62
Clk1	2.49e-09	1	0.816659	0.816598	1634.8	2001.97
Syne1	2.84e-09	1	0.785129	0.784963	684.982	872.632
Fam60a	4.98e-09	1	1.12391	1.12394	3466.03	3083.82
Sdcbp	5.36e-09	1	1.11623	1.11625	4037.77	3617.24
Cp	7.92e-09	1	1.21368	1.21373	3064.4	2524.77
Gm21981	8.69e-09	1	0.218667	0.207379	9.65835	46.6117
Tet2	9.49e-09	1	0.79294	0.792901	2796.37	3526.76
Calu	1.26e-08	1	1.18917	1.18919	8848.81	7441.06
Eid1	1.35e-08	1	1.30827	1.30857	923.828	705.982
Golga4	1.42e-08	1	0.873082	0.873051	2403.81	2753.35
Errfi1	1.53e-08	1	1.1377	1.13773	4617.6	4058.62
Eif2s3x	1.7e-08	1	1.15674	1.15678	2670.34	2308.42
Rasgrf1	1.72e-08	1	3.20976	3.30467	51.8195	15.6737
Eif5	2.25e-08	1	1.18949	1.18952	6955.32	5847.18
Tiparp	3.32e-08	1	1.22811	1.22816	3586.95	2920.58
Fam117b	3.95e-08	1	1.23216	1.23232	1171.88	950.951
Rraga	3.96e-08	1	1.20084	1.20099	1062.11	884.364
Myeov2	4.11e-08	1	0.740053	0.739711	378.656	511.901
Nanp	4.33e-08	1	5.8883	6.08866	100.049	16.4237
Uqcrh	5.8e-08	1	0.802605	0.802554	2113.43	2633.39
Ubald1	6.89e-08	1	0.708656	0.708404	551.992	779.209
Ctnnd1	8.3e-08	1	1.10719	1.1072	4989.63	4506.52
Me1	9.99e-08	1	1.19881	1.19884	4921.45	4105.18
Mycbp2	1.14e-07	1	0.857544	0.857498	1801.43	2100.8
R3hdm1	1.18e-07	1	0.828687	0.8286	1099.06	1326.41
Dnaaf2	1.25e-07	1	1.77027	1.77254	405.184	228.585
Gcnt1	1.48e-07	1	1.16911	1.16918	1939.09	1658.5
Actn1	1.6e-07	1	0.853866	0.853851	5655.53	6623.55
Gbe1	1.94e-07	1	1.24113	1.24134	982.464	791.455
Prkcd	2.01e-07	1	0.8132	0.813125	1353.98	1665.16
Gm26762	2.12e-07	1	0.660403	0.659798	249.313	377.867
Ermp1	2.58e-07	1	1.25795	1.2582	904.511	718.893
Spata5l1	2.95e-07	1	0.547359	0.54489	67.2576	123.442
Lyst	3.09e-07	1	0.803248	0.803063	573.739	714.441
AC132393.1	3.52e-07	1	4.38108	4.48154	101.591	22.6611
Arhgef40	3.68e-07	1	0.807904	0.807853	2058.71	2548.38
Ctsl	3.72e-07	1	1.12564	1.12566	8325.39	7396.04
Rpl17	3.88e-07	1	0.77159	0.771588	52865.7	68515.4
Gclc	6.69e-07	0.999999	1.21359	1.21378	929.582	765.856
Htt	9.74e-07	0.999999	0.853741	0.853686	1511.58	1770.66
P4hb	9.89e-07	0.999999	1.23672	1.23672	32123.8	25975
Chd3	1.01e-06	0.999999	0.812785	0.812692	1099.74	1353.21
Vcp-rs	1.41e-06	0.999999	0.0691547	0.0491764	1.53335	31.3739
1810009A15Rik	1.41e-06	0.999999	0.758336	0.758151	668.904	882.286
Pdia6	1.43e-06	0.999999	1.31159	1.31161	10740.7	8188.94
Plekhg3	1.78e-06	0.999998	0.847185	0.84714	1957.74	2311.01
Tmprss2	1.81e-06	0.999998	1.30086	1.30136	530.441	407.602
Spns2	1.92e-06	0.999998	1.28141	1.28186	545.697	425.705
St13	2.27e-06	0.999998	1.12583	1.12585	5994.86	5324.75
Gdap10	2.43e-06	0.999998	0.647825	0.646801	149.836	231.662
Setx	2.98e-06	0.999997	1.17168	1.17174	2236.4	1908.61
Gm7008	3e-06	0.999997	0.385496	0.378867	23.6448	62.4256
Adipor2	3.3e-06	0.999997	1.1441	1.14414	3226.67	2820.18
Unc13a	3.33e-06	0.999997	0.758573	0.758457	1061.06	1398.98
Gsr	3.41e-06	0.999997	1.17476	1.17481	2888.86	2459
Rnf43	3.43e-06	0.999997	0.610481	0.6088	95.0027	156.056
Eif3m	4.18e-06	0.999996	0.840953	0.840929	3684.11	4381
Pkn2	4.24e-06	0.999996	1.10658	1.1066	3653.52	3301.57
Zfand2a	4.32e-06	0.999996	1.18665	1.18672	2260.98	1905.24
Rpl38	4.38e-06	0.999996	0.756913	0.756887	4705.81	6217.33
Syne2	4.76e-06	0.999995	0.866853	0.86683	3433.5	3960.99
Espn	5.74e-06	0.999994	1.4384	1.43942	418.792	290.942
Tcp1	6.45e-06	0.999994	1.19212	1.19213	10941.7	9178.29
Etf1	7.28e-06	0.999993	1.19504	1.19509	3008.27	2517.19
Tmem256	7.47e-06	0.999993	0.800245	0.80008	651.663	814.501
Vps8	7.7e-06	0.999992	0.798866	0.798666	540.904	677.262
Nup210	9.31e-06	0.999991	0.694107	0.693664	322.444	464.847
Surf4	1.08e-05	0.999989	1.10853	1.10855	3855.47	3477.94
Rpl32	1.39e-05	0.999986	0.818332	0.818328	24990.6	30538.6
Cpox	1.41e-05	0.999986	1.23702	1.2373	703.005	568.175
Clec2d	1.52e-05	0.999985	0.646845	0.646331	299.406	463.245
Nipa2	1.69e-05	0.999983	1.40325	1.40433	355.478	253.128
Fstl3	1.76e-05	0.999982	1.29917	1.29939	1207.64	929.389
Slc4a2	1.77e-05	0.999982	0.847211	0.847162	1752.82	2069.06
Gm26603	1.8e-05	0.999982	0.432274	0.426129	26.5074	62.2185
Ptges	1.88e-05	0.999981	1.29743	1.29757	1836.2	1415.1
Higd1a	1.94e-05	0.999981	1.33204	1.33219	2057.68	1544.58
Myo10	2.21e-05	0.999978	0.851338	0.851308	2891.68	3396.75
Sprr2h	2.63e-05	0.999974	6.91395	7.62136	42.9067	5.62111
Egln3	2.64e-05	0.999974	1.29457	1.29469	2199.24	1698.66
Pfdn5	2.73e-05	0.999973	0.795263	0.795227	3028.61	3808.49
Psma7	3.42e-05	0.999966	0.865277	0.86525	2920.92	3375.81
Rps3	3.59e-05	0.999964	0.818411	0.818408	42135.5	51484.7
Gstp1	3.67e-05	0.999963	1.15374	1.15376	5220.93	4525.13
Areg	3.8e-05	0.999962	1.25838	1.25851	1753.24	1393.1
Ap4b1	3.88e-05	0.999961	1.47882	1.48005	389.878	263.419
Add2	4.01e-05	0.99996	0.789439	0.789293	767.559	972.466
Nsun2	5.33e-05	0.999947	1.11166	1.11168	3170.46	2851.94
Rps25	5.72e-05	0.999943	0.773835	0.773827	13722.4	17733.1
Gm3244	5.76e-05	0.999942	0.81805	0.817888	616.427	753.684
1110037F02Rik	6.37e-05	0.999936	1.18942	1.18951	1563.11	1314.07
Rhbdf1	6.59e-05	0.999934	0.766764	0.766631	908.872	1185.54
Mt2	6.76e-05	0.999932	1.20374	1.20391	994.117	825.74
Atp9b	6.78e-05	0.999932	0.810423	0.810264	654.186	807.376
Zgpat	7.03e-05	0.99993	0.783611	0.783426	617.326	787.985
Fam171b	7.18e-05	0.999928	1.90392	1.91578	98.3748	51.345
Tnks2	7.36e-05	0.999926	1.1085	1.10851	6770.6	6107.83
Sepp1	8.31e-05	0.999917	0.891869	0.891862	8485.16	9513.99
Trrap	8.67e-05	0.999913	0.851564	0.851544	4092.32	4805.77
Med4	9.08e-05	0.999909	1.37675	1.37776	346.122	251.219
Ecsit	0.000100961	0.999899	1.40374	1.4045	503.117	358.216
Homer1	0.000137902	0.999862	1.37192	1.37272	433.8	316.013
Zfp57	0.000191516	0.999808	0.847659	0.847556	844.435	996.319
Rrp12	0.000193431	0.999807	0.757524	0.756994	233.49	308.446
Rfk	0.000195102	0.999805	1.16145	1.16153	1554.92	1338.67
1810010H24Rik	0.000197468	0.999803	3.60834	3.85693	27.2494	7.05764
Gm15500	0.000197617	0.999802	0.802799	0.802797	56056.4	69826.3
Slc35e1	0.000200898	0.999799	1.21721	1.21742	843.849	693.144
Sod1	0.000210801	0.999789	1.29238	1.29245	3369.61	2607.15
Snrpe	0.000223716	0.999776	0.793556	0.79342	814.003	1025.94
Nt5e	0.00022963	0.99977	1.09128	1.09129	4099.33	3756.41
Angptl4	0.000249597	0.99975	1.21502	1.21505	5473.48	4504.73
Alg11	0.000260068	0.99974	1.25903	1.25923	1077.45	855.637
Brd8	0.000264212	0.999736	0.836139	0.836016	750.882	898.169
Slc7a11	0.000276809	0.999723	1.18627	1.18632	3036.12	2559.28
Tnfaip3	0.00028276	0.999717	0.87006	0.870014	1628.22	1871.49
Cgnl1	0.000309064	0.999691	0.919609	0.919596	3835.58	4170.94
Luzp1	0.00033291	0.999667	0.89059	0.890555	1905.54	2139.72
Gm10275	0.000351393	0.999649	0.830908	0.830906	41521.4	49971.3
Irak4	0.000354115	0.999646	1.39368	1.39479	334.245	239.636
Smtn	0.000404393	0.999596	0.831184	0.831158	3662.51	4406.52
Zbtb9	0.000446849	0.999553	1.46152	1.46346	235.002	160.577
Gm6741	0.000500047	0.9995	0.172784	0.167154	16.5307	98.9451
Myo9b	0.0005405	0.999459	0.810801	0.81076	2527.39	3117.31
Scarna10	0.00060893	0.999391	0.776383	0.776366	6806.15	8766.68
Lrrc8c	0.000625345	0.999375	1.28668	1.28711	571.321	443.877
Dpf1	0.000640562	0.999359	1.98124	1.99381	104.787	52.5513
Rnf126	0.000641407	0.999359	1.18289	1.18298	1695.11	1432.92
Gm37334	0.000656264	0.999344	0.239392	0.218588	5.37303	24.6164
Ppp1r3c	0.000727906	0.999272	4.87834	5.22077	39.8194	7.61904
Gcn1l1	0.000757249	0.999243	0.837455	0.837424	2940.73	3511.64
Rab18	0.000764508	0.999235	1.38002	1.3807	520.684	377.114
Adh5	0.000782815	0.999217	1.12077	1.1208	2889.21	2577.82
Tnrc18	0.000807027	0.999193	0.861185	0.861119	1216.17	1412.31
Fktn	0.000819687	0.99918	1.29875	1.29961	302.021	232.39
Dld	0.000841021	0.999159	1.20696	1.20711	1157.9	959.239
Firre	0.000848711	0.999151	0.75588	0.75578	1247.02	1649.98
Ccnd2	0.000851804	0.999148	1.15343	1.15346	4694.01	4069.5
Tomm5	0.000859122	0.999141	0.708609	0.708492	1182.35	1668.83
Ppp4r1l-ps	0.000903514	0.999096	0.68746	0.68659	166.142	241.986
Scarna13	0.00098732	0.999013	0.737309	0.73727	3415.98	4633.29
Phlda3	0.00106069	0.998939	1.35323	1.35419	334.857	247.273
Gm26699	0.001124	0.998876	0.423909	0.416153	20.8114	50.0231
Fnbp4	0.00124453	0.998755	0.786328	0.786263	1743.94	2218.02
Cc2d1b	0.00126125	0.998739	0.772261	0.771914	341.227	442.056
Ogt	0.00126801	0.998732	0.903659	0.903631	2118.61	2344.56
Sorcs2	0.00136422	0.998636	0.784966	0.78476	552.194	703.65
Gm15624	0.00136682	0.998633	0.209651	0.18531	4.04297	21.8613
Ets1	0.00146173	0.998538	1.18908	1.18919	1326.55	1115.5
Adam9	0.00149595	0.998504	1.17799	1.17801	5296.15	4495.84
Klhl3	0.00151528	0.998485	2.76107	2.91796	22.0519	7.55073
Sema3c	0.00151813	0.998482	1.11184	1.11185	6518.95	5863.14
Pam16	0.00152731	0.998473	0.560513	0.557884	62.7992	112.575
Ccnl2	0.0015704	0.99843	0.749004	0.748895	1169.44	1561.55
Myc	0.0015838	0.998416	0.919111	0.919098	4069.48	4427.69
Gm15800	0.00167801	0.998322	0.784832	0.784766	1704.71	2172.26
Kcnb1	0.00167949	0.998321	14.2896	45.2401	13.0745	0.279223
Pkd1	0.0017653	0.998235	0.801877	0.801786	1179.2	1470.72
Rap2a	0.00197311	0.998027	1.41407	1.41554	269.022	190.046
Srgap1	0.00202395	0.997976	0.786576	0.786388	599.417	762.243
Rpl14	0.00205244	0.997948	0.843377	0.843372	18535.1	21977.3
Paxbp1	0.00217023	0.99783	0.816116	0.816035	1243.35	1523.66
Gm26925	0.00227978	0.99772	0.236822	0.214402	4.90605	22.9191
Plat	0.00228103	0.997719	1.29244	1.29249	4691.82	3630.05
Slc38a2	0.00231759	0.997682	1.15375	1.15377	5618.6	4869.75
Spns1	0.00241672	0.997583	0.728816	0.728428	342.815	470.627
Gabrb2	0.00249405	0.997506	5.57053	6.7984	17.0356	2.4973
G3bp2	0.00250898	0.997491	1.31441	1.31456	1819.08	1383.79
Dpcd	0.00254837	0.997452	1.71097	1.71598	163.927	95.5252
Rpl37rt	0.00264131	0.997359	0.848187	0.84817	5146.57	6067.85
Ephx1	0.0026975	0.997303	1.24356	1.24387	655.541	527.016
Golm1	0.00270561	0.997294	1.11243	1.11244	5178.67	4655.22
Mllt4	0.00277634	0.997224	0.908792	0.908783	6162.27	6780.8
Nudc	0.00282102	0.997179	1.16441	1.1645	1466.05	1258.95
Klhl9	0.00289124	0.997109	1.16702	1.16707	2787.9	2388.8
Asl	0.00293624	0.997064	1.34047	1.34097	605.186	451.301
Ercc2	0.0029494	0.997051	0.696181	0.695777	352.14	506.114
Hdac1	0.00295468	0.997045	1.41773	1.4185	516.391	364.037
Ftsj2	0.00305227	0.996948	1.93585	1.94762	104.24	53.5167
Stbd1	0.00310186	0.996898	1.2477	1.24798	742.255	594.763
Tubb2b	0.00313551	0.996864	0.739629	0.739306	401.858	543.564
Msantd3	0.00338099	0.996619	1.69267	1.69615	227.098	133.886
Cald1	0.00345833	0.996542	1.09974	1.09975	5038.03	4581.07
Gtpbp2	0.00362206	0.996378	0.911211	0.911192	2898.42	3180.91
Herpud1	0.00365464	0.996345	1.11248	1.11249	11653.4	10475
Txnip	0.00371496	0.996285	0.829444	0.829309	706.563	851.992
Mis12	0.00373897	0.996261	1.31984	1.32063	361.277	273.563
Sdcbp2	0.00381517	0.996185	1.23672	1.23681	2114.46	1709.6
A330074K22Rik	0.00385491	0.996145	1.74073	1.75138	82.0642	46.8526
Srp14	0.00399286	0.996007	0.849231	0.84918	1713.36	2017.67
S100a4	0.0040187	0.995981	0.649081	0.647637	106.015	163.701
Soat1	0.00406356	0.995936	1.12478	1.12481	3860.12	3431.8
Slc44a1	0.00407069	0.995929	1.16114	1.16119	2521.96	2171.88
B4galnt2	0.0041488	0.995851	2.75727	2.8515	35.8094	12.5516
Gm12480	0.0041578	0.995842	0.337694	0.325508	11.9063	36.5982
Ctsd	0.00429395	0.995706	1.14977	1.14978	9515.92	8276.28
Herpud2	0.00435805	0.995642	0.752877	0.752383	253.414	336.819
Serpinb6a	0.00440093	0.995599	0.91367	0.913664	9252.01	10126.3
Ptgr2	0.00450768	0.995492	1.47918	1.48018	478.095	322.994
Mlkl	0.00453361	0.995466	1.23422	1.23458	532.984	431.71
Ppp2ca	0.00462882	0.995371	1.15137	1.1514	3562.95	3094.45
Tcea3	0.00474263	0.995257	2.47076	2.49273	112.408	45.0883
Ston1	0.00480146	0.995199	1.40657	1.40782	308.366	219.036
Cox7b	0.00486324	0.995137	0.754707	0.754632	1675.79	2220.68
Fus	0.00489059	0.995109	0.756547	0.756216	375.479	496.526
Pcnt	0.00494837	0.995052	0.811942	0.811676	386.616	476.321
Rpn1	0.00506766	0.994932	1.16295	1.16297	4799.82	4127.19
Eif4ebp2	0.00510004	0.9949	1.4313	1.43321	217.461	151.727
Gpx4	0.00533594	0.994664	0.891799	0.89179	7214.24	8089.62
Il33	0.00549965	0.9945	1.20911	1.20925	1224.06	1012.25
Tmed4	0.00558473	0.994415	1.18321	1.18337	962.459	813.322
Aldh7a1	0.00559661	0.994403	1.29648	1.29725	339.398	261.628
Itgb4	0.00561029	0.99439	0.761128	0.760926	606.85	797.518
Suco	0.00562117	0.994379	1.32843	1.32878	839.821	632.022
Gm37699	0.00562651	0.994373	0.557751	0.553669	40.3955	72.9677
Smarce1	0.00567503	0.994325	1.11166	1.1117	1969.76	1771.84
Timm23	0.00588456	0.994115	0.86804	0.867962	997.565	1149.32
Eri1	0.0061729	0.993827	1.18903	1.18925	681.54	573.08
Fam78a	0.00621379	0.993786	8.47479	11.0376	21.6741	1.95456
Sncb	0.0063472	0.993653	2.5484	2.61937	38.4841	14.6859
2700097O09Rik	0.00648183	0.993518	1.49089	1.49312	221.657	148.449
Pja2	0.00657954	0.99342	1.21104	1.21113	1891.56	1561.82
Hs2st1	0.0067678	0.993232	1.12179	1.12184	1619.41	1443.53
Map3k1	0.00681369	0.993186	0.909014	0.908995	2948.83	3244.06
Tm9sf3	0.00686368	0.993136	1.18369	1.18373	3233.86	2731.91
Mettl6	0.00687244	0.993128	1.33192	1.33276	352.675	264.618
Suclg1	0.00715956	0.99284	1.31397	1.3142	1171.75	891.605
Flcn	0.0072759	0.992724	0.705826	0.705627	700.592	992.87
BC037034	0.0074258	0.992574	0.682457	0.681806	224.143	328.754
Zfp106	0.00752168	0.992478	1.10104	1.10105	7091.74	6440.87
Gm15739	0.00760483	0.992395	0.269047	0.241071	4.23275	17.5896
Adam10	0.00777735	0.992223	1.18613	1.18626	1148.21	967.919
Wars	0.00782937	0.992171	1.11759	1.11763	2212.62	1979.75
Smim11	0.00802637	0.991974	0.775283	0.774749	219.586	283.431
Pitpna	0.00832768	0.991672	1.18507	1.18517	1539.9	1299.31
Prr12	0.00834436	0.991656	0.787381	0.787114	422.429	536.683
Acox1	0.00836876	0.991631	1.14173	1.14177	2961.56	2593.84
Capza1	0.00845466	0.991545	1.21388	1.21397	2117.38	1744.18
Zfp622	0.00861975	0.99138	1.17376	1.1739	971.619	827.686
Supt5	0.00862663	0.991373	0.893551	0.893517	1883.45	2107.91
Anks4b	0.00863002	0.99137	0.482939	0.478046	34.0151	71.1653
Arrb1	0.00879764	0.991202	1.21011	1.21024	1386.02	1145.25
Lad1	0.00890327	0.991097	0.866254	0.866216	2060.61	2378.87
Dph5	0.00902787	0.990972	0.768576	0.768272	393.544	512.249
Hn1l	0.0091437	0.990856	1.186	1.18614	1061.76	895.14
Gm22009	0.00936057	0.990639	0.740631	0.740599	3994.5	5393.61
Gm13151	0.00945204	0.990548	0.24783	0.21296	3.08419	14.5194
Cluh	0.00946883	0.990531	0.878007	0.877962	1603.63	1826.54
Ccbe1	0.00950018	0.9905	0.792933	0.792674	425.78	537.146
Chordc1	0.00956243	0.990438	1.22146	1.22171	753.869	617.06
Tmem185b	0.00956763	0.990432	0.44794	0.445551	69.3551	155.674
Ctnnal1	0.00959904	0.990401	1.43675	1.43836	262.581	182.553
Rpl31-ps8	0.00981618	0.990184	0.875245	0.875235	7211.54	8239.55
Zc3h3	0.00986106	0.990139	0.792434	0.792121	354.355	447.352
Zswim8	0.00992271	0.990077	0.79094	0.790806	831.351	1051.27
Slc16a3	0.010048	0.989952	1.2729	1.27295	4781.09	3755.92
Clk2	0.0101314	0.989869	0.813456	0.813369	1167.55	1435.45
Dnajb11	0.0104331	0.989567	1.174	1.17409	1675.39	1426.97
Utrn	0.0106141	0.989386	0.938884	0.938876	5175.26	5512.18
Arf4	0.0106847	0.989315	1.19729	1.1974	1417.37	1183.71
4930461G14Rik	0.010858	0.989142	1.16466	1.16481	886.431	761.009
Srebf2	0.0109827	0.989017	0.82261	0.822543	1446.54	1758.62
BC051077	0.0110717	0.988928	0.557396	0.554351	54.2615	97.891
Canx	0.0110934	0.988907	1.10555	1.10556	12059.8	10908.3
Abcc1	0.0111287	0.988871	0.889043	0.889025	3572.67	4018.64
Pcdhga2	0.0113509	0.988649	0.6029	0.600551	68.3904	113.886
Plk3	0.0113759	0.988624	1.27371	1.27441	336.237	263.835
Zfp354a	0.0115228	0.988477	2.45496	2.52717	34.2901	13.5625
Tmeff1	0.0115468	0.988453	1.47407	1.4771	155.591	105.333
Rala	0.011869	0.988131	1.24296	1.24314	1157.22	930.888
Klhl30	0.0119817	0.988018	0.14674	0.0968473	1.10563	11.5095
Abhd11	0.0121004	0.9879	0.781012	0.780563	256.713	328.885
Rin1	0.0126426	0.987357	0.856509	0.856473	2304.35	2690.51
1110007C09Rik	0.0128374	0.987163	1.14648	1.14658	1104.22	963.058
Cnn3	0.0129665	0.987034	1.14499	1.14503	3129.91	2733.48
Slc22a21	0.0139115	0.986088	2.18393	2.21088	65.4188	29.5841
Dusp1	0.0139655	0.986034	1.22175	1.22185	1796.18	1470.05
Mrfap1	0.0140996	0.9859	1.12617	1.12623	1611.52	1430.9
Plscr2	0.0141704	0.98583	1.18291	1.18312	701.183	592.655
Myg1	0.0142429	0.985757	1.22489	1.2251	872.378	712.082
Lig3	0.0142449	0.985755	0.854291	0.854155	617.912	723.421
Vdac1	0.0143136	0.985686	1.30499	1.30505	4532.36	3472.93
Hr	0.0143899	0.98561	0.383637	0.374272	16.5833	44.325
Ip6k1	0.0149068	0.985093	0.844803	0.844699	846.158	1001.73
Gm26244	0.0150921	0.984908	0.686121	0.68612	97433.9	142007
Pet100	0.0151999	0.9848	0.740636	0.740321	410.426	554.393
Snhg6	0.0153629	0.984637	0.779458	0.779365	1244.9	1597.33
5830462I19Rik	0.0154614	0.984539	0.592261	0.59002	72.3136	122.568
Cspp1	0.0165181	0.983482	0.797999	0.797721	390.282	489.249
Pyroxd2	0.017136	0.982864	0.744912	0.744373	236.943	318.316
Cox7a2	0.0174581	0.982542	0.798506	0.798292	505.356	633.05
Tsen15	0.0176328	0.982367	0.714749	0.713904	162.393	227.476
Ldha	0.0176927	0.982307	1.23317	1.23318	29139.5	23629.6
Gja1	0.0178075	0.982193	1.29922	1.29954	830.094	638.759
Exoc2	0.0178741	0.982126	1.2392	1.23952	626.904	505.763
Egr1	0.0179151	0.982085	1.33837	1.3387	905.344	676.282
Cav1	0.0180105	0.98199	0.855018	0.854973	1873.34	2191.11
Nfkbiz	0.0181079	0.981892	0.805734	0.805688	2316.63	2875.34
Numa1	0.018383	0.981617	0.848057	0.848011	1890.37	2229.18
Hadh	0.0192299	0.98077	1.16821	1.16826	2588.6	2215.77
Arglu1	0.0198015	0.980199	0.743988	0.743486	254.949	342.914
Ric1	0.0200914	0.979909	1.14275	1.14284	1264.09	1106.1
Alcam	0.0202087	0.979791	1.19252	1.19258	3018.28	2530.89
Trip4	0.0209573	0.979043	1.34136	1.34235	312.386	232.714
Zfp108	0.0210262	0.978974	3.64737	3.81869	39.7376	10.3987
Ier3	0.0212867	0.978713	1.25971	1.25978	3034.77	2408.96
Prss48	0.0213492	0.978651	0.179464	0.149598	2.75838	18.4955
Phrf1	0.0213796	0.97862	0.808272	0.808177	1097.14	1357.55
Plk2	0.0214112	0.978589	0.87055	0.870516	2237.19	2569.96
Slc52a2	0.0217427	0.978257	0.606934	0.605309	98.6491	162.98
Rpain	0.0217508	0.978249	0.757496	0.757008	253.492	334.864
Slc41a2	0.0217583	0.978242	2.69837	2.74497	67.3745	24.5383
Usp9x	0.0219865	0.978014	1.10241	1.10243	4371.31	3965.17
Med21	0.0223499	0.97765	0.822142	0.822034	910.65	1107.8
Twf1	0.0229449	0.977055	1.16539	1.16545	2276.03	1952.92
Eif2b5	0.0230143	0.976986	1.2405	1.24063	1514.3	1220.59
Xiap	0.0231784	0.976822	1.13764	1.13773	1206.52	1060.46
Kank4	0.0233952	0.976605	12.2595	38.7701	11.0814	0.276081
Igfbp3	0.0246729	0.975327	1.12026	1.12027	6739.4	6015.86
Rn7sk	0.0253001	0.9747	0.743512	0.743512	1.43212e+06	1.92616e+06
Gm37728	0.0260163	0.973984	0.407844	0.396009	13.3357	33.6906
Piga	0.0261206	0.973879	1.30471	1.30516	596.194	456.795
Tssk2	0.0267772	0.973223	6.14674	7.92242	15.4573	1.94234
Rpl22	0.0268147	0.973185	0.834299	0.834289	8540.82	10237.3
Stard10	0.0269237	0.973076	1.1767	1.17678	1880.98	1598.42
Aldh3b1	0.0273414	0.972659	1.23403	1.23443	481.674	390.197
C1galt1	0.0275377	0.972462	1.33483	1.33533	601.809	450.679
Tnpo3	0.0275954	0.972405	1.13884	1.1389	1844.35	1619.41
G3bp1	0.0278841	0.972116	1.10127	1.10128	4598.15	4175.27
Gpr137b-ps	0.02791	0.97209	0.76674	0.76626	250.656	327.119
Add3	0.0294969	0.970503	1.14223	1.14232	1205.6	1055.4
Snhg17	0.0298582	0.970142	0.759118	0.758958	769.064	1013.32
Gm26692	0.0300466	0.969953	4.76419	5.77417	14.4857	2.50044
Xrcc6	0.0305836	0.969416	1.17291	1.17304	1054.08	898.591
Naa20	0.0306074	0.969393	0.870934	0.870832	747.075	857.888
Slc18a1	0.0310632	0.968937	0.459714	0.452734	23.5944	52.1275
Cited2	0.031132	0.968868	0.812425	0.812383	2427.79	2988.48
Pkd2l2	0.0314792	0.968521	6.33267	8.91026	12.4069	1.38355
Amn1	0.0321272	0.967873	0.769664	0.769372	409.728	532.551
Bms1	0.0322161	0.967784	0.879365	0.879292	978.899	1113.28
Ccnf	0.0323061	0.967694	1.43524	1.43676	276.67	192.562
Ggnbp1	0.0323269	0.967673	0.720587	0.719738	159.586	221.732
Gm37069	0.0325462	0.967454	0.434597	0.424715	16.3583	38.5296
Ei24	0.0331188	0.966881	1.2194	1.21975	518.499	425.085
Rnf31	0.0338244	0.966176	0.829762	0.829572	499.359	601.95
Nudt19	0.0343647	0.965635	1.81349	1.82401	94.9443	52.0479
Smarcc2	0.0358579	0.964142	0.881869	0.881793	923.196	1046.95
Rab5c	0.0364637	0.963536	1.13774	1.13779	2048.61	1800.52
Mad1l1	0.0365085	0.963491	0.82749	0.827288	474.756	573.873
1190002N15Rik	0.0369971	0.963003	1.32067	1.32141	385.999	292.109
Bola2	0.0372852	0.962715	0.718315	0.718074	564.6	786.274
Gabbr1	0.0375316	0.962468	0.767322	0.767135	644.075	839.587
Matk	0.0382205	0.96178	1.87734	1.89164	78.1529	41.3101
Ccdc88b	0.0385835	0.961417	2.82585	2.93608	32.7464	11.1465
Gigyf1	0.0387326	0.961267	0.761242	0.761046	623.885	819.776
Gopc	0.039233	0.960767	1.31488	1.31594	264.677	201.13
Gm11830	0.039335	0.960665	1.69042	1.70399	58.3719	34.2518
Ccr10	0.0393578	0.960642	0.278836	0.250253	4.243	16.9848
Gm37121	0.0393966	0.960603	0.253688	0.221267	3.42085	15.4955
Serhl	0.039407	0.960593	0.77921	0.778886	358.006	459.641
Anp32a	0.0395327	0.960467	1.11249	1.11255	1299.67	1168.18
Rpl13a	0.0395794	0.960421	0.777716	0.777714	45527	58539.5
Mettl9	0.0398488	0.960151	1.21511	1.21531	856.907	705.091
Skiv2l2	0.0400116	0.959988	1.21791	1.21809	1039.98	853.78
Selm	0.0401405	0.95986	1.18514	1.18533	774.714	653.585
Sf3b2	0.0407047	0.959295	0.908246	0.908233	4625.64	5093.01
1110059E24Rik	0.04071	0.95929	0.821156	0.820932	443.3	539.998
Ruvbl2	0.040787	0.959213	1.22484	1.22494	1744.61	1424.23
Pim1	0.0413826	0.958617	0.897833	0.89781	2675.42	2979.94
Erp29	0.0414552	0.958545	1.11689	1.11694	1831.36	1639.62
Dusp6	0.0415822	0.958418	1.18447	1.18452	2768.12	2336.91
Acin1	0.041948	0.958052	0.831702	0.831641	1543.72	1856.24
Pprc1	0.0429083	0.957092	0.883633	0.883558	923.593	1045.31
Ptk2b	0.0438834	0.956117	0.780926	0.780718	553.944	709.534
Gm38197	0.0445222	0.955478	0.432911	0.420178	12.595	29.9891
Gm26664	0.0451629	0.954837	0.380741	0.367367	11.4477	31.1788
2310067B10Rik	0.0454932	0.954507	0.779118	0.778933	626.949	804.885
Slc12a8	0.0465377	0.953462	0.520262	0.516638	46.0528	89.1488
Kcnj13	0.0467793	0.953221	0.244188	0.218454	4.31169	19.7731
Gm15777	0.0469013	0.953099	0.280405	0.24485	3.3279	13.6224
Tmem97	0.0471249	0.952875	1.24643	1.24689	451.499	362.099
AY512931	0.0483319	0.951668	0.314712	0.291794	5.86697	20.1308
Ing2	0.048458	0.951542	1.34452	1.34562	283.247	210.493
Utp14b	0.0492465	0.950754	0.829191	0.829002	504.377	608.417
